# Supplementary material for: Targeted box and blocks test: Normative data and comparison to standard tests
Source: PLoS One. 2017 May 19;12(5):e0177965. doi: 10.1371/journal.pone.0177965 (PMC5438168; doi:10.1371/journal.pone.0177965)
Supplement: S1 File — Raw kinematic and force plate data for each subject performing the sBBT, mBBT, and tBBT. (XLS) [file pone.0177965.s001.xls]

## Sheet: RElbow Flexion
									sBBT																											mBBT
S1	S2	S3	S4	S5	S6	S7	S8	S9	S10	S11	S12	S13	S14	S15	S16	S17	S18	S19								S1	S2	S3	S4	S5	S6	S7	S8	S9	S10	S11	S12	S13	S14	S15	S16	S17	S18	S19
58.107	50.408	77.5224	47.7648	57.8349	53.8432	40.574	35.8542	47.1882	66.0203	56.778	47.3325	59.6606	47.788	42.7615	45.5471	62.2537	56.4708	60.208								61.2058	47.7643	79.2988	0	70.981	54.7294	44.0585	36.2983	39.702	67.5826	50.0415	74.509	63.4467	42.3874	44.3963	49.0297	62.8801	60.4178	69.4821
58.1242	52.3385	76.8279	47.7712	59.0648	53.8491	40.5814	35.8546	47.1842	66.0088	56.7884	47.3355	59.6003	47.7771	42.7542	45.5505	62.2677	56.4696	60.2156								61.1951	47.7737	78.9844	0	70.7136	54.7214	44.0425	36.3072	39.7072	67.5925	50.0324	74.7807	63.4433	42.3914	44.3938	49.0399	62.8745	60.4092	69.4664
58.1325	54.2858	76.1439	47.7727	60.3896	53.8613	40.5854	35.867	47.1794	66.0021	56.8018	47.3599	59.5294	47.7705	42.7575	45.5649	62.2703	56.4724	60.2168								61.1708	47.7624	78.4681	0	70.3027	54.7299	44.0211	36.3196	39.7252	67.5969	50.0255	75.0216	63.4615	42.379	44.4055	49.0529	62.8679	60.422	69.4518
58.1475	56.179	75.4769	47.7688	61.8287	53.8731	40.5981	35.8776	47.1806	66.0046	56.8149	47.3573	59.4797	47.8648	42.757	45.5845	62.2798	56.4744	60.2193								61.1548	47.7556	77.908	0	70.0402	54.7346	43.9974	36.3111	39.7337	67.5983	50.027	75.1673	63.4703	42.3835	44.402	49.0536	62.8628	60.4163	69.3936
58.1571	57.9957	74.6965	47.7724	63.2681	53.8888	40.6027	35.8875	47.1794	66.0099	56.8107	47.3461	59.4406	47.8758	42.7571	45.5998	62.2781	56.4718	60.2212								61.1412	47.7583	77.3405	0	69.6988	54.7462	43.9742	36.3239	39.7383	67.6085	50.0433	75.255	63.4757	42.3758	44.4009	49.0678	62.8501	60.4227	69.3967
58.1599	59.7267	73.9358	47.7834	64.6722	53.8965	40.6159	35.8929	47.1754	66.0105	56.8092	47.3491	59.4023	47.8689	42.7618	45.6162	62.28	56.4802	60.2202								61.1302	47.7571	76.7479	0	69.5378	54.7539	43.9364	36.3298	39.7448	67.6057	50.0463	75.2704	63.4891	42.3576	44.4144	49.0809	62.8554	60.4151	69.3707
58.168	61.3977	73.2059	47.7811	66.0305	53.9036	40.6225	35.9067	47.1897	66.0129	56.8118	47.3462	59.354	47.8642	42.7696	45.6241	62.2877	56.4735	60.2263								61.1225	47.7611	76.169	0	69.2441	54.7508	43.9174	36.3228	39.7428	67.6023	50.0576	75.2454	63.4937	42.3619	44.4207	49.0874	62.8629	60.4171	69.34
58.1798	62.73	72.4012	47.7955	67.4577	53.9175	40.6302	35.9083	47.1793	65.9988	56.8105	47.3437	59.2912	47.864	42.766	45.6349	62.295	56.4721	60.2135								61.1168	47.7615	75.6402	0	69.1305	54.7558	43.8905	36.3373	39.7316	67.6097	50.0526	75.1848	63.4855	42.3534	44.4357	49.0814	62.851	60.4165	69.3592
58.1831	64.2131	71.5859	47.7865	68.8073	53.9308	40.6446	35.9182	47.1796	65.9949	56.7915	47.3368	59.2406	47.8682	42.7624	45.6507	62.3054	56.474	60.2204								61.1096	47.7601	75.1337	0	68.9954	54.7525	43.8664	36.342	39.727	67.6121	50.0431	75.0666	63.4999	42.3464	44.4388	49.0878	62.8594	60.4166	69.3244
58.1871	65.4238	70.8161	47.7855	70.0754	53.9454	40.6533	35.9195	47.1852	66.0121	56.7846	47.3504	59.1999	47.8694	42.7514	45.6644	62.3142	56.4713	60.214								61.1026	47.7538	74.5427	0	68.8045	54.766	43.8418	36.3461	39.7197	67.6034	50.0356	74.8938	63.5096	42.3501	44.4591	49.0984	62.856	60.4126	69.2948
58.1894	66.7454	69.9819	47.787	71.2534	53.9502	40.6686	35.9287	47.1927	66.0107	56.7873	47.3608	59.1585	47.8654	42.7414	45.6809	62.3226	56.4766	60.2198								61.1011	47.7636	74.014	0	68.6231	54.7731	43.823	36.3301	39.7125	67.6005	50.0333	74.7438	63.5098	42.35	44.456	49.1006	62.8382	60.4139	69.2832
58.1872	68.1561	69.1648	47.7891	72.3672	53.9524	40.6823	35.9277	47.1956	66.028	56.7737	47.3739	59.1164	47.8652	42.7374	45.6849	62.3203	56.4792	60.2198								61.0994	47.766	73.5126	0	68.5106	54.7813	43.8022	36.3204	39.7003	67.582	50.0408	74.4187	63.5206	42.3441	44.4285	49.092	62.7851	60.4182	69.2766
58.1914	69.5361	68.3522	47.789	73.4134	53.9524	40.6759	35.926	47.2029	66.0251	56.7694	47.3592	59.0678	47.7355	42.7296	45.6953	62.3134	56.4813	60.2186								61.1057	47.7616	73.0509	0	68.396	54.7899	43.7801	36.3186	39.6887	67.5718	50.0408	74.1231	63.5295	42.3539	44.4208	49.0993	62.838	60.4166	69.2539
58.1804	70.9893	67.455	47.7863	74.4144	53.9586	40.6784	35.9226	47.1916	66.0178	56.7294	47.3633	59.0186	47.7203	42.7159	45.6801	62.3232	56.4822	60.2233								61.1003	47.7611	72.5303	0	68.2891	54.7876	43.7815	36.3243	39.6773	67.5702	50.0436	73.7239	63.5246	42.3574	44.4009	49.094	62.8081	60.4135	69.2384
58.1763	72.3809	66.6537	47.7921	75.4236	53.9699	40.6805	35.9247	47.1859	66.0153	56.729	47.3613	58.996	47.7247	42.702	45.6793	62.3172	56.4855	60.2214								61.0965	47.7581	71.9807	0	68.2297	54.7926	43.789	36.3152	39.6678	67.5693	50.0499	73.247	63.5282	42.3643	44.3978	49.1007	62.8169	60.4126	69.2887
58.1761	73.6804	65.8016	47.793	76.4234	53.9737	40.7001	35.9262	47.1795	66.0202	56.7266	47.3685	58.9819	47.7229	42.6956	45.6785	62.326	56.49	60.2227								61.0858	47.749	71.5853	0	68.1457	54.7949	43.7781	36.3063	39.6496	67.5662	50.0384	72.7599	63.5285	42.3593	44.3861	49.1037	62.8119	60.4107	69.2123
58.1762	74.8066	64.9082	47.8051	77.3755	53.9795	40.7223	35.9192	47.1723	66.0125	56.7291	47.3685	58.9678	47.7188	42.7058	45.6909	62.3386	56.489	60.2283								61.0842	47.7523	71.0723	0	68.1401	54.7955	43.7861	36.2882	39.6398	67.5667	50.0327	72.2371	63.5308	42.3536	44.3782	49.1215	62.8076	60.4245	69.2291
58.1732	75.7311	64.1492	47.8047	78.2699	53.9895	40.718	35.9188	47.1612	66.014	56.7763	47.3647	58.9709	47.7255	42.7032	45.703	62.3405	56.4905	60.2293								61.0853	47.757	70.5875	0	68.1493	54.8009	43.7798	36.2821	39.6277	67.5664	50.028	71.5672	63.5363	42.3595	44.3834	49.1162	62.8009	60.4184	69.2445
58.16	76.5477	63.3453	47.8057	79.0207	53.9916	40.7351	35.9202	47.1524	66.0062	56.7714	47.3705	58.9589	47.7192	42.7019	45.7196	62.3386	56.4857	60.2376								61.0893	47.7533	70.082	0	68.239	54.8029	43.7762	36.2678	39.617	67.5633	50.0195	71.0095	63.54	42.3606	44.3934	49.101	62.8107	60.4121	69.2197
58.1492	77.2481	62.5501	47.8038	79.7304	53.9967	40.754	35.9178	47.1406	66.002	56.7306	47.3464	58.9706	47.7182	42.6936	45.7279	62.3375	56.4853	60.269								61.0815	47.7475	69.7152	0	68.392	54.8024	43.7752	36.2728	39.61	67.5655	50.026	70.327	63.5449	42.3518	44.399	49.0959	62.8153	60.4013	69.2204
58.152	77.7744	61.6535	47.8091	80.478	53.9972	40.7633	35.9109	47.1334	65.9996	56.7724	47.3485	58.9979	47.7074	42.7078	45.7267	62.3386	56.4818	60.2264								61.0793	47.7395	69.29	0	68.4729	54.8027	43.7934	36.2688	39.6029	67.5591	50.0333	69.6732	63.5508	42.3692	44.4077	49.0965	62.8345	60.3958	69.2084
58.1455	78.2234	60.9364	47.8272	81.1122	54.0016	40.777	35.915	47.1292	65.9926	56.7715	47.3589	59.0245	47.7024	42.7234	45.739	62.3589	56.4779	60.2339								61.0619	47.7453	68.9089	0	68.7293	54.8021	43.7889	36.264	39.5954	67.5588	50.0348	68.9914	63.561	42.3681	44.4374	49.096	62.8312	60.4032	69.1607
58.1453	78.5736	60.3637	47.8405	81.5467	54.0166	40.7817	35.9168	47.1308	65.9982	56.7742	47.3831	59.0478	47.7017	42.7418	45.7523	62.3574	56.4838	60.2308								61.0528	47.7433	68.6726	0	69.1954	54.8025	43.7828	36.264	39.5923	67.5599	50.0353	68.3578	63.5743	42.3735	44.4401	49.11	62.8284	60.4094	69.2008
58.145	78.7724	59.6591	47.8612	81.9452	54.025	40.7821	35.9134	47.1331	66.0069	56.7761	47.3684	59.075	47.7024	42.7489	45.7516	62.3564	56.4918	60.2466								61.0465	47.7397	68.3491	0	69.6081	54.7981	43.7791	36.246	39.5799	67.5598	50.0226	67.6763	63.5739	42.3773	44.4327	49.1307	62.8336	60.403	69.2194
58.1472	78.9789	58.8552	47.8904	82.351	54.0403	40.7897	35.9142	47.1425	66.0049	56.7696	47.3683	59.0919	47.7017	42.7481	45.7644	62.3657	56.4865	60.2348								61.0391	47.7373	68.1174	0	70.1772	54.7987	43.7806	36.2451	39.5796	67.5616	50.0185	67.0519	63.5804	42.3639	44.446	49.1321	62.8275	60.3997	69.1949
58.1459	79.0306	58.0856	47.947	82.7228	54.0394	40.8016	35.9208	47.1406	66.0045	56.7991	47.3656	59.1213	47.6924	42.7488	45.765	62.361	56.4905	60.2438								61.0316	47.7393	67.8238	0	70.7982	54.7969	43.7615	36.2406	39.5762	67.5707	50.0096	66.4849	63.5858	42.3614	44.4031	49.122	62.8371	60.3797	69.197
58.1366	79.0519	57.2719	48.0089	82.9834	54.0329	40.8039	35.9165	47.1405	66.0068	56.8028	47.3656	59.152	47.6939	42.7415	45.7701	62.3627	56.4916	60.2459								61.0161	47.745	67.5913	0	71.4597	54.8022	43.7569	36.233	39.5674	67.5663	50.0117	65.8655	63.5897	42.3655	44.4488	49.1156	62.8356	60.371	69.2379
58.1423	79.0289	56.5048	48.1161	83.1569	54.0382	40.816	35.9194	47.1396	66.0082	56.802	47.3852	59.1769	47.6846	42.7274	45.7615	62.3548	56.4878	60.2428								61.0151	47.7586	67.3345	0	72.2339	54.8034	43.7307	36.2408	39.5623	67.5692	50.0393	65.318	63.593	42.3656	44.4086	49.1084	62.8298	60.3647	69.2292
58.1483	79.0768	55.7301	48.2417	83.2953	54.0396	40.8152	35.9202	47.1409	66.015	56.7936	47.384	59.2083	47.675	42.7139	45.7637	62.3615	56.487	60.2558								61.0131	47.7589	67.1215	0	73.0176	54.8054	43.7014	36.2424	39.5486	67.5738	50.0398	64.7002	63.5937	42.3663	44.3835	49.1157	62.8338	60.3713	69.2293
58.1463	78.8982	55.1167	48.3821	83.3713	54.0518	40.8222	35.9263	47.1452	66.027	56.7918	47.3881	59.2403	47.6713	42.7196	45.7644	62.3615	56.5007	60.2029								61.0099	47.7632	66.9647	0	73.9002	54.8073	43.6963	36.2486	39.5497	67.5717	50.0305	64.183	63.5898	42.3641	44.3529	49.129	62.8356	60.3737	69.2268
58.1446	78.7717	54.2377	48.5476	83.3753	54.0692	40.8421	35.9355	47.1485	66.0281	56.7789	47.3988	59.2674	47.6714	42.7136	45.7708	62.361	56.5011	60.2096								61.0102	47.7547	66.7878	0	74.6946	54.8037	43.7008	36.2483	39.5611	67.5736	50.0336	63.654	63.5953	42.3624	44.3317	49.1402	62.8466	60.379	69.2217
58.1415	78.4326	53.5458	48.7427	83.2798	54.0669	40.8421	35.9369	47.1457	66.0308	56.776	47.3958	59.2947	47.6759	42.7123	45.7851	62.3529	56.5019	60.224								61.0145	47.7551	66.6323	0	75.5786	54.8071	43.6988	36.237	39.5813	67.5779	50.0109	63.2029	63.5993	42.3624	44.3093	49.1367	62.8527	60.358	69.209
58.1329	78.0589	52.7703	48.9671	83.1965	54.0709	40.8474	35.9392	47.1485	66.0265	56.7684	47.3792	59.3247	47.6736	42.708	45.7937	62.3495	56.5011	60.2459								61.0185	47.7542	66.477	0	76.4268	54.8098	43.7031	36.2241	39.6151	67.5724	50.0052	62.6148	63.5963	42.3682	44.3059	49.1407	62.8343	60.3518	69.205
58.1276	77.6773	52.0506	49.2088	83.0678	54.0717	40.857	35.9378	47.1434	66.0272	56.7708	47.3726	59.3411	47.6704	42.7108	45.7923	62.3488	56.5057	60.2739								61.0127	47.7649	66.3386	0	77.3336	54.8167	43.7036	36.2357	39.651	67.5726	50.0033	62.1879	63.5855	42.3826	44.3019	49.1335	62.8298	60.3445	69.2022
58.1334	77.2377	51.3277	49.5245	82.8297	54.0736	40.8651	35.9413	47.144	66.0361	56.773	47.3723	59.3694	47.6664	42.7204	45.7961	62.3396	56.4995	60.2868								61.023	47.7632	66.2213	0	78.2359	54.8043	43.7269	36.2515	39.6908	67.569	50.0208	61.7338	63.5826	42.3884	44.288	49.1406	62.8796	60.3472	69.2029
58.1346	76.7323	50.6277	49.8403	82.6012	54.0742	40.8736	35.9422	47.1433	66.0376	56.7734	47.3858	59.3929	47.6616	42.7242	45.8022	62.3376	56.5045	60.294								61.0332	47.7579	66.0928	0	79.1609	54.8165	43.7342	36.2485	39.7058	67.5741	50.0366	61.2626	63.6	42.3992	44.2874	49.1427	62.8443	60.354	69.2022
58.124	76.0702	49.9079	50.1941	82.2068	54.0737	40.8751	35.9438	47.1464	66.0369	56.7765	47.3946	59.4079	47.6614	42.754	45.803	62.3451	56.5091	60.3055								61.043	47.7578	65.9457	0	79.9974	54.8246	43.7505	36.2377	39.7286	67.5699	50.026	60.9108	63.5961	42.4019	44.2894	49.1565	62.8663	60.3558	69.1944
58.1068	75.6213	49.2697	50.5659	81.8753	54.0763	40.8783	35.9514	47.1492	66.034	56.7875	47.3775	59.4338	47.665	42.7687	45.8084	62.3443	56.5006	60.3188								61.0504	47.7505	65.8339	0	80.8024	54.8196	43.7617	36.2333	39.737	67.5726	50.0197	60.4583	63.6042	42.4148	44.3046	49.153	62.9229	60.3545	69.1843
58.0947	74.8707	48.6535	51.1043	81.4843	54.0907	40.8783	35.9558	47.1613	66.0369	56.7814	47.3803	59.4383	47.6739	42.7952	45.8168	62.3459	56.5105	60.3285								61.0574	47.7462	65.7325	0	81.6515	54.8069	43.7842	36.2359	39.7638	67.569	50.0004	60.0974	63.5903	42.409	44.3129	49.1508	62.9316	60.3519	69.1778
58.1018	74.1927	48.042	51.7428	81.0794	54.0956	40.8831	35.9578	47.1439	66.0477	56.772	47.3758	59.4617	47.6648	42.7894	45.8156	62.3339	56.5086	60.3377								61.052	47.7372	65.6359	0	82.4427	54.8294	43.8082	36.2275	39.7737	67.5625	49.9992	59.7389	63.6036	42.4051	44.3293	49.1495	62.9179	60.3335	69.1764
58.1026	73.6363	47.4635	52.4169	80.59	54.099	40.8861	35.9519	47.1501	66.0473	56.7714	47.3876	59.4871	47.6785	42.7893	45.8076	62.3235	56.5082	60.3426								61.0513	47.7435	65.5551	0	83.1719	54.8223	43.837	36.239	39.7815	67.5557	50.0018	59.2572	63.6007	42.4067	44.3455	49.1458	62.9187	60.328	69.1699
58.1025	72.9453	46.9679	53.1649	80.0423	54.1077	40.8926	35.9469	47.1499	66.0468	56.7763	47.3961	59.5101	47.6649	42.7941	45.79	62.3263	56.5066	60.3472								61.0456	47.7368	65.4752	0	83.9572	54.8198	43.8714	36.2433	39.7772	67.5618	50.0144	58.7298	63.5936	42.4029	44.3335	49.141	62.9312	60.3318	69.1636
58.1042	72.3279	46.3922	54.0278	79.5417	54.112	40.8983	35.9491	47.1491	66.0464	56.773	47.4155	59.5154	47.6721	42.7905	45.7935	62.3321	56.5096	60.3509								61.0427	47.7402	65.373	0	84.7016	54.837	43.889	36.2368	39.767	67.5563	50.0126	58.3285	63.5888	42.3966	44.3205	49.1414	62.9475	60.3296	69.1591
58.0994	71.7028	45.9688	54.8998	79.0245	54.1171	40.9072	35.958	47.1413	66.0513	56.7778	47.4039	59.5297	47.6719	42.7943	45.7903	62.3344	56.5139	60.35								61.039	47.7493	65.261	0	85.3876	54.8408	43.9012	36.2476	39.7731	67.562	50.0069	58.0192	63.5832	42.3942	44.3018	49.1464	62.9555	60.3294	69.1467
58.1023	71.1111	45.57	55.8173	78.5275	54.122	40.9166	35.9763	47.1503	66.068	56.7774	47.4037	59.5443	47.6762	42.8023	45.7934	62.3314	56.5233	60.3527								61.0281	47.7325	65.155	0	85.9442	54.8224	43.9133	36.2404	39.7808	67.5535	50.0023	57.7495	63.5798	42.3896	44.279	49.1418	62.9652	60.3155	69.1411
58.1032	70.6434	45.1738	56.6848	77.9795	54.1267	40.9243	35.9822	47.1567	66.0774	56.7695	47.3973	59.5368	47.6675	42.802	45.7893	62.3339	56.5289	60.3489								61.0185	47.7329	65.0714	0	86.5441	54.8324	43.9232	36.2304	39.7721	67.5318	49.9957	57.4503	63.5623	42.3968	44.2623	49.1482	62.9556	60.3099	69.1291
58.1102	70.0615	44.8022	57.6226	77.4461	54.1293	40.9264	35.9707	47.1439	66.0817	56.7753	47.4091	59.5451	47.6758	42.8186	45.7967	62.3204	56.5266	60.344								61.0035	47.7424	64.9893	0	87.1219	54.8437	43.9371	36.235	39.7734	67.551	49.987	57.2863	63.5742	42.3941	44.2607	49.1445	62.9581	60.3043	69.1246
58.1205	69.6003	44.4551	58.5705	76.9206	54.1329	40.9366	35.9645	47.1527	66.0844	56.7751	47.41	59.5545	47.6805	42.8335	45.8075	62.321	56.5253	60.3445								60.9973	47.7322	64.9299	0	87.6088	54.8272	43.9451	36.2297	39.757	67.5475	50.004	57.1518	63.5598	42.3973	44.2427	49.1473	62.9534	60.3032	69.1182
58.1306	69.0363	44.1515	59.5529	76.3707	54.1507	40.9476	35.9548	47.1482	66.0813	56.7785	47.4111	59.56	47.6812	42.8495	45.8071	62.3221	56.5274	60.3488								60.9744	47.7313	64.8768	0	88.0183	54.8378	43.9483	36.2267	39.7445	67.5503	50.0034	57.1619	63.5698	42.4042	44.2389	49.1437	62.9649	60.3015	69.1198
58.1217	68.3361	43.945	60.438	75.9254	54.1566	40.9524	35.9682	47.1405	66.0905	56.7737	47.3996	59.5729	47.6828	42.8709	45.8174	62.3201	56.5272	60.3521								60.966	47.7422	64.8396	0	88.3722	54.8458	43.9458	36.2292	39.7467	67.5508	50.0101	57.1588	63.574	42.4094	44.2408	49.1471	62.9692	60.299	69.1066
58.1297	67.8577	43.6575	61.3701	75.5528	54.1597	40.9607	35.9806	47.1392	66.0919	56.7717	47.4069	59.5712	47.6949	42.8931	45.825	62.3287	56.5421	60.3559								60.9498	47.7343	64.801	0	88.7137	54.843	43.9635	36.2277	39.7433	67.5554	50.012	57.1626	63.5697	42.4101	44.2278	49.1434	62.9881	60.3012	69.0988
58.1328	67.1918	43.3579	62.2583	75.2455	54.1614	40.9618	35.9783	47.1493	66.0991	56.7789	47.4239	59.5833	47.6988	42.9189	45.8323	62.3221	56.5448	60.3601								60.9316	47.734	64.7657	0	88.9618	54.8435	43.9721	36.2231	39.7373	67.5561	49.9922	57.178	63.5677	42.4135	44.2195	49.152	62.9834	60.2922	69.0884
58.1326	66.6437	43.1359	63.075	75.0266	54.1685	40.9504	35.9824	47.1476	66.0968	56.7729	47.411	59.5791	47.6986	42.9268	45.8292	62.3037	56.5418	60.3661								60.9162	47.746	64.7411	0	89.1747	54.8374	43.9736	36.2271	39.7168	67.5568	49.9936	57.1841	63.5744	42.4074	44.2252	49.1548	62.9853	60.2863	69.0743
58.1358	66.0387	42.9283	63.9549	74.8693	54.1739	40.9552	35.9819	47.1424	66.0936	56.7716	47.4217	59.5773	47.699	42.9471	45.8253	62.2887	56.5433	60.3638								60.8988	47.7307	64.7215	0	89.4069	54.839	43.9628	36.2317	39.7109	67.5494	49.9937	57.1483	63.5771	42.408	44.2398	49.1502	62.9916	60.2799	69.0703
58.1317	65.4966	42.7684	64.7829	74.7873	54.1797	40.9539	35.9755	47.1342	66.0932	56.7715	47.421	59.5856	47.6962	42.9552	45.8274	62.287	56.5437	60.3601								60.901	47.7361	64.6863	0	89.5023	54.8438	43.9625	36.257	39.6905	67.5459	49.9945	57.1555	63.5834	42.3903	44.2576	49.1421	62.9919	60.2724	69.0584
58.1357	64.9898	42.6239	65.5788	74.8497	54.1829	40.9585	35.974	47.1255	66.0958	56.7679	47.4128	59.603	47.6988	42.951	45.8109	62.286	56.5542	60.3645								60.8895	47.7348	64.6545	0	89.6366	54.839	43.947	36.2261	39.6873	67.5461	50.0076	57.172	63.5846	42.3992	44.2611	49.1493	63.0019	60.2712	69.0469
58.1337	64.3719	42.4099	66.4215	75.0189	54.1872	40.9655	35.9754	47.1363	66.1032	56.7686	47.4116	59.6036	47.6936	42.9423	45.8078	62.2928	56.5527	60.3737								60.8806	47.7305	64.6182	0	89.5888	54.8461	43.9351	36.2207	39.6771	67.5476	50.0096	57.1578	63.5906	42.3955	44.2414	49.1402	63.0118	60.2703	69.0349
58.1206	63.8946	42.1924	67.2813	75.1992	54.2008	40.9578	35.9722	47.133	66.1161	56.7719	47.4234	59.5925	47.6767	42.9226	45.8032	62.2996	56.5559	60.3798								60.875	47.7326	64.6042	0	89.6702	54.8431	43.9279	36.23	39.6711	67.5418	50.0102	57.1667	63.5881	42.3947	44.2305	49.1522	63.0191	60.2733	69.0181
58.1218	63.4091	42.0156	68.1302	75.4685	54.195	40.956	35.9966	47.1302	66.1131	56.7773	47.427	59.5816	47.6642	42.901	45.8113	62.2797	56.5575	60.3815								60.8624	47.7242	64.5906	0	89.6056	54.839	43.918	36.2296	39.668	67.5431	50.0069	57.2338	63.5964	42.4022	44.214	49.1643	63.0254	60.2746	69.0103
58.126	63.0826	41.8748	68.9706	75.7737	54.1927	40.9578	35.998	47.1274	66.1165	56.7664	47.4124	59.5855	47.6616	42.8933	45.8128	62.2734	56.5607	60.3686								60.856	47.7295	64.5853	0	89.563	54.8339	43.9156	36.2419	39.6728	67.5384	49.9998	57.4104	63.6075	42.4022	44.2006	49.1584	63.0205	60.265	68.9935
58.1298	62.6645	41.7263	69.8631	76.0351	54.1879	40.9595	35.9934	47.1251	66.1136	56.7672	47.4242	59.589	47.6692	42.8918	45.8106	62.2585	56.5644	60.3742								60.8505	47.7433	64.5869	0	89.4132	54.8276	43.9093	36.2208	39.6804	67.5505	49.9999	57.7374	63.6043	42.3982	44.1822	49.1579	63.0215	60.264	68.9879
58.131	62.2963	41.6115	70.7046	76.3092	54.1924	40.9629	36.0024	47.1198	66.1204	56.7719	47.4395	59.5849	47.6661	42.8888	45.8036	62.2618	56.5627	60.3686								60.8438	47.7462	64.6487	0	89.2249	54.8298	43.8882	36.2199	39.6727	67.5405	50.0028	58.1714	63.6004	42.4089	44.1818	49.1587	63.0291	60.252	68.9798
58.1247	62.0002	41.5431	71.5704	76.525	54.1997	40.9666	35.9901	47.1157	66.1238	56.779	47.4228	59.5868	47.6623	42.8898	45.8032	62.2592	56.5634	60.3597								60.8396	47.7437	64.6043	0	88.9278	54.8383	43.8654	36.206	39.6662	67.5495	50.0092	58.7024	63.6099	42.4113	44.1688	49.1552	63.0382	60.2557	68.9683
58.126	61.7443	41.521	72.2967	76.841	54.2061	40.97	35.9867	47.1031	66.1247	56.7772	47.431	59.5777	47.6344	42.8831	45.8121	62.2665	56.5716	60.3567								60.8245	47.7514	64.6011	0	88.6133	54.8303	43.858	36.2057	39.6703	67.5512	50.0168	59.3982	63.6036	42.4163	44.1499	49.1593	63.0561	60.2611	68.9589
58.1348	61.4808	41.5658	73.0886	77.1005	54.2082	40.9762	36.0036	47.0914	66.1247	56.773	47.4314	59.5734	47.6276	42.8777	45.8371	62.2537	56.5721	60.3524								60.8123	47.7438	64.5957	0	88.2053	54.8296	43.8442	36.2083	39.6697	67.5493	50.0083	59.9159	63.6046	42.4166	44.1454	49.1559	63.0696	60.2647	68.9566
58.1422	61.2307	41.6488	73.7876	77.407	54.1995	40.9814	36.0061	47.0791	66.1268	56.7781	47.4291	59.5741	47.6606	42.8816	45.8435	62.2486	56.5813	60.3494								60.8031	47.7351	64.5867	0	87.8385	54.8255	43.8257	36.2154	39.6748	67.5645	50.0063	60.6979	63.6166	42.4125	44.1407	49.1617	63.0578	60.262	68.9641
58.1495	61.0205	41.7936	74.4852	77.7489	54.196	40.9861	36.0088	47.0844	66.1255	56.7746	47.4391	59.5729	47.6375	42.8706	45.8504	62.2396	56.5847	60.343								60.7966	47.7312	64.5805	0	87.3786	54.8195	43.8216	36.2149	39.6773	67.5782	50.0012	61.4862	63.6234	42.4179	44.1282	49.1661	63.0579	60.2586	68.9642
58.1574	60.7487	42.0391	75.166	78.1793	54.1966	40.9962	36.0076	47.0889	66.1226	56.7769	47.4241	59.585	47.6422	42.87	45.8405	62.2433	56.5817	60.3347								60.7846	47.7436	64.6396	0	86.9883	54.8163	43.8058	36.2114	39.6868	67.5965	50.0018	62.342	63.6258	42.4059	44.1196	49.1654	63.0617	60.2594	68.9819
58.1638	60.5102	42.3667	75.7714	78.6262	54.2034	40.9929	35.9978	47.0847	66.1267	56.7758	47.4258	59.5778	47.6451	42.8621	45.8396	62.2454	56.5843	60.3289								60.7771	47.749	64.6577	0	86.4877	54.8167	43.7836	36.2228	39.6964	67.6228	50.0043	63.2223	63.6312	42.4124	44.1185	49.162	63.0593	60.2634	68.9997
58.163	60.4537	42.6913	76.2915	79.1512	54.206	41.0031	36	47.0792	66.1276	56.7706	47.4113	59.5775	47.6542	42.8608	45.8521	62.2563	56.5879	60.3316								60.7603	47.7358	64.6576	0	86.0975	54.8175	43.7699	36.2418	39.7102	67.6667	50.0072	64.213	63.6347	42.4238	44.0991	49.1496	63.0835	60.2651	69.0151
58.1675	60.2785	43.086	76.7627	79.6683	54.2085	41.0171	35.9956	47.0804	66.1282	56.7747	47.4112	59.5767	47.7458	42.8456	45.863	62.2672	56.5959	60.3281								60.7515	47.7289	64.5979	0	85.7228	54.8126	43.7455	36.2788	39.7184	67.7204	50.0202	65.1447	63.6361	42.4369	44.0744	49.1528	63.093	60.2707	69.0259
58.1828	60.0795	43.5112	77.2072	80.2742	54.205	41.0216	35.9908	47.0912	66.128	56.7863	47.4184	59.5725	47.7578	42.8401	45.8769	62.2636	56.5893	60.3245								60.7486	47.7358	64.598	0	85.2783	54.815	43.7294	36.3314	39.7211	67.7837	50.0192	66.2338	63.6398	42.45	44.0425	49.1648	63.0911	60.2806	69.0411
58.1848	59.8946	44.1506	77.5004	80.8685	54.2028	41.0247	35.9967	47.0964	66.1313	56.7879	47.4282	59.5746	47.7674	42.8292	45.8707	62.2507	56.5929	60.3116								60.7404	47.7404	64.5834	0	84.9837	54.8023	43.7091	36.403	39.7224	67.8565	50.0176	67.1048	63.6491	42.4464	44.0274	49.1722	63.0896	60.2841	69.047
58.1849	59.6872	44.9089	77.7072	81.5044	54.1988	41.0377	35.9993	47.0995	66.1264	56.7736	47.4331	59.5622	47.7792	42.8136	45.8649	62.2542	56.5897	60.3108								60.7341	47.7411	64.538	0	84.7588	54.8058	43.6907	36.501	39.7477	67.9355	50.0055	68.039	63.6636	42.4503	43.9841	49.1741	63.0812	60.2817	69.0485
58.1882	59.501	45.5893	77.8388	82.1482	54.2004	41.044	35.9929	47.0963	66.1262	56.7783	47.4343	59.567	47.7954	42.7872	45.8566	62.2643	56.5916	60.3005								60.7335	47.7398	64.6733	0	84.5241	54.8023	43.6664	36.6217	39.7506	68.0546	50.0033	69.1087	63.6782	42.4413	43.9689	49.1828	63.0766	60.2859	69.0565
58.184	59.489	46.5459	77.8589	82.7387	54.204	41.0484	35.99	47.0965	66.1253	56.7699	47.4303	59.5724	47.7892	42.7701	45.8658	62.2718	56.5911	60.2981								60.722	47.7355	64.7842	0	84.3677	54.8025	43.6394	36.7981	39.7609	68.1785	50.0163	69.9873	63.6822	42.4513	43.9383	49.1773	63.0928	60.2781	69.0612
58.1785	59.5575	47.5568	77.7707	83.4013	54.2074	41.0461	35.9898	47.1112	66.1264	56.7783	47.4331	59.5786	47.785	42.7378	45.8776	62.2855	56.5959	60.2997								60.7154	47.7443	64.8678	0	84.3664	54.8032	43.6129	37.003	39.7773	68.3252	50.0293	70.6618	63.6829	42.4461	43.9337	49.1661	63.1066	60.2831	69.0595
58.1781	59.7396	48.4959	77.7037	84.041	54.2143	41.0508	35.9888	47.117	66.1284	56.7818	47.4279	59.5748	47.7765	42.7002	45.8784	62.2823	56.5956	60.2985								60.7015	47.7506	64.9434	0	84.4782	54.8092	43.5923	37.3576	39.7954	68.4985	50.0337	71.3986	63.6974	42.4426	43.9213	49.1713	63.1108	60.2932	69.0572
58.181	59.9436	49.531	77.6002	84.4574	54.2106	41.0406	35.9953	47.1168	66.1345	56.7904	47.4276	59.5594	47.7769	42.6283	45.8885	62.2698	56.5958	60.3006								60.6915	47.7405	65.0204	0	84.525	54.8063	43.572	37.8216	39.8436	68.7371	50.0368	72.0969	63.7109	42.4426	43.9239	49.1814	63.1136	60.2909	69.0507
58.1855	60.1807	50.5736	77.4574	85.0679	54.2129	41.0419	35.9982	47.1081	66.1303	56.7916	47.4404	59.5524	47.6855	42.5832	45.8978	62.2645	56.5895	60.2881								60.682	47.7438	65.2047	0	84.7437	54.8029	43.5542	38.2386	39.9312	68.8413	50.0393	72.6499	63.7165	42.442	43.9318	49.1837	63.1239	60.281	69.045
58.19	60.4934	51.7567	77.238	85.5859	54.2121	41.0365	36.0027	47.1086	66.1302	56.7892	47.4376	59.5443	47.7634	42.5003	45.9008	62.2661	56.6027	60.346								60.6631	47.7281	65.4465	0	84.9185	54.7993	43.5372	38.9448	40.0444	69.0806	50.0358	73.2648	63.735	42.429	43.9414	49.1962	63.1301	60.2885	69.0419
58.1822	60.9005	52.9997	77.126	86.1055	54.2067	41.037	36.008	47.1179	66.1261	56.786	47.447	59.5413	47.7802	42.4322	45.9042	62.2748	56.6065	60.345								60.6603	47.7296	65.6382	0	85.1934	54.7929	43.5154	39.7222	40.1937	69.2623	50.0271	73.8108	63.7445	42.4304	43.9427	49.1884	63.1435	60.2917	69.0344
58.1869	61.3051	54.2248	76.6435	86.5711	54.2113	41.0417	36.0124	47.126	66.1179	56.7875	47.4247	59.5436	47.7831	42.3582	45.9147	62.2847	56.6022	60.3434								60.6445	47.7279	65.8139	0	85.4464	54.8016	43.5077	40.6301	40.3722	69.4246	50.0205	74.429	63.7563	42.4261	43.9314	49.1816	63.1444	60.2919	69.0177
58.1816	61.6831	55.3126	76.2603	86.9478	54.2101	41.0397	36.0268	47.124	66.1038	56.7864	47.4481	59.5481	47.6933	42.2993	45.9256	62.2867	56.6103	60.3413								60.6442	47.7309	66.0727	0	85.6941	54.7967	43.4854	41.7959	40.7303	69.5998	50.0346	74.8054	63.7598	42.4351	43.9345	49.1827	63.1621	60.2959	69.0198
58.1888	62.151	56.6246	75.8019	87.3519	54.2098	41.0304	36.0308	47.1204	66.1042	56.7983	47.4458	59.5483	47.759	42.2606	45.9196	62.2857	56.6098	60.3374								60.6337	47.7406	66.3813	0	85.9857	54.8027	43.4643	43.0444	41.3184	69.7265	50.0344	75.141	63.7646	42.4417	43.9364	49.1804	63.162	60.2979	69.0096
58.197	62.8479	57.893	75.3377	87.7851	54.2131	41.0353	36.046	47.1141	66.1025	56.7917	47.448	59.545	47.6993	42.2167	45.9254	62.2719	56.6007	60.2674								60.6333	47.7237	66.6828	0	86.226	54.7965	43.4464	44.1409	42.0146	69.8649	50.021	75.4179	63.7682	42.446	43.9315	49.1887	63.1557	60.3003	69.0082
58.1977	63.7263	58.8911	74.7945	88.1079	54.2169	41.0327	36.0645	47.1146	66.094	56.7912	47.4462	59.5269	47.6797	42.184	45.9263	62.2721	56.6067	60.3284								60.6255	47.731	67.0062	0	86.5177	54.7862	43.4331	45.4383	42.7144	69.8475	50.0246	75.4509	63.779	42.4361	43.9199	49.184	63.1589	60.3066	68.9593
58.1936	64.6613	59.9894	74.3278	88.4395	54.2036	41.028	36.0957	47.1082	66.0794	56.7869	47.4595	59.5275	47.6909	42.155	45.9296	62.2811	56.6065	60.3326								60.6197	47.7335	67.4041	0	86.7067	54.7774	43.4172	46.6857	44.1557	69.8982	50.0082	75.3691	63.7877	42.4314	43.9109	49.1849	63.1626	60.3035	68.9844
58.1908	65.8605	60.9577	73.7959	88.7141	54.2065	41.0235	36.1229	47.0986	66.0768	56.7785	47.4539	59.526	47.7068	42.123	45.9345	62.2902	56.6158	60.3275								60.6298	47.7365	67.7968	0	86.7503	54.7753	43.4092	48.1598	46.1038	69.9785	50.005	75.3315	63.7938	42.4442	43.9136	49.1751	63.1668	60.309	68.9662
58.1924	67.0979	61.7935	73.3127	88.8923	54.2099	41.0302	36.1611	47.0879	66.0643	56.7796	47.4393	59.528	47.7187	42.1062	45.9339	62.2896	56.6176	60.3197								60.6322	47.7233	68.2256	0	86.9015	54.7716	43.4008	49.5788	48.1173	70.0116	50.0158	75.1233	63.8077	42.432	43.8877	49.1777	63.1811	60.3174	68.9484
58.1909	68.6661	62.5971	72.7514	89.0651	54.2162	41.0206	36.2194	47.0993	66.054	56.7718	47.4355	59.5356	47.7217	42.0884	45.9312	62.2923	56.6189	60.3265								60.6374	47.732	68.6896	0	86.9595	54.7767	43.3946	50.8007	50.2924	70.0804	50.0298	74.8707	63.8087	42.4393	43.8812	49.1756	63.1786	60.3226	68.9081
58.1896	70.0916	63.3541	72.2516	89.2425	54.2106	41.0211	36.2803	47.1025	66.0536	56.7722	47.4359	59.513	47.7391	42.073	45.9108	62.2856	56.6237	60.3302								60.6354	47.7234	69.2371	0	86.9949	54.7711	43.3905	52.1732	52.6863	70.0506	50.0384	74.6111	63.8079	42.4429	43.8749	49.1918	63.1763	60.3163	68.9618
58.1955	71.8911	63.9711	71.5789	89.3265	54.2128	41.0087	36.3514	47.1021	66.0491	56.7742	47.4455	59.512	47.7289	42.0604	45.9299	62.277	56.6229	60.3229								60.6474	47.7178	69.7194	0	86.915	54.7682	43.3874	53.2599	55.035	70.1018	50.0475	74.2976	63.8146	42.4385	43.8587	49.1984	63.1872	60.3201	68.9348
58.1931	73.5363	64.5762	71.0584	89.437	54.2065	41.0005	36.4323	47.0974	66.0399	56.7689	47.4484	59.5115	47.7315	42.0495	45.9315	62.2817	56.6269	60.3236								60.6506	47.73	70.3153	0	86.8017	54.7641	43.3672	54.5843	57.2589	70.0233	50.0476	73.9536	63.8142	42.4314	43.8687	49.193	63.195	60.3187	68.9449
58.1971	75.1778	65.222	70.3864	89.4018	54.2048	41.0023	36.5286	47.0873	66.0333	56.7724	47.4447	59.5029	47.7351	42.0573	45.9298	62.283	56.6324	60.3147								60.6636	47.7427	70.8448	0	86.6911	54.7564	43.3654	55.7258	59.5833	70.071	50.0445	73.6346	63.8221	42.4323	43.882	49.1902	63.1993	60.3206	68.9818
58.198	77.0257	65.7364	69.7571	89.413	54.2112	41.0044	36.6367	47.0857	66.0228	56.7658	47.4559	59.5101	47.7411	42.044	45.935	62.2846	56.6265	60.3123								60.6654	47.7465	71.3697	0	86.4324	54.7433	43.3702	56.9997	61.9976	70.0347	50.0457	73.0847	63.8274	42.4307	43.876	49.183	63.2231	60.3261	68.9354
58.2078	78.886	66.2472	69.0105	89.4498	54.2201	40.9918	36.7468	47.103	66.0056	56.762	47.4648	59.5038	47.748	42.0334	45.9367	62.2763	56.6382	60.3155								60.6639	47.7315	71.9796	0	86.0855	54.7301	43.3724	58.4832	64.2976	70.0652	50.0424	72.4955	63.8332	42.4446	43.8823	49.1866	63.2348	60.3185	68.9524
58.2153	80.6228	66.691	68.371	89.4062	54.2239	40.9831	36.8384	47.1061	65.9939	56.7722	47.4434	59.4947	47.759	42.0134	45.9496	62.2836	56.6393	60.3204								60.6676	47.7338	72.5053	0	85.7698	54.7271	43.3791	59.9178	66.6159	70.0336	50.0626	71.9837	63.8313	42.4465	43.8709	49.1896	63.2367	60.3226	69.0062
58.2246	82.3458	67.0882	67.5936	89.3703	54.2111	40.9817	36.9664	47.1026	65.9829	56.768	47.4608	59.4916	47.7679	42.0079	45.9479	62.2854	56.643	60.3188								60.6707	47.7232	73.0174	0	85.3313	54.7241	43.3893	61.5261	68.8395	70.0068	50.0619	71.3913	63.8365	42.445	43.8694	49.1754	63.2358	60.3203	68.9842
58.2315	83.9535	67.4149	66.8579	89.2823	54.2239	40.9699	37.1305	47.083	65.9855	56.7652	47.4431	59.4895	47.7779	41.9909	45.9475	62.2803	56.6454	60.3198								60.6666	47.7228	73.5525	0	84.9368	54.7273	43.3996	63.0192	71.1334	70.0027	50.0864	70.8043	63.8355	42.4452	43.8786	49.1724	63.2365	60.3243	69.0093
58.2405	85.4974	67.7724	66.2479	89.1228	54.2187	40.965	37.3153	47.067	65.9879	56.762	47.4417	59.5038	47.7837	41.978	45.9607	62.2792	56.6536	60.3127								60.6667	47.7299	74.052	52.4496	84.497	54.7136	43.4049	64.3964	73.3241	69.8787	50.1202	70.1587	63.8364	42.4568	43.8805	49.1641	63.253	60.3181	68.9567
58.2506	86.7899	68.0387	65.5549	88.9916	54.2212	40.963	37.5424	47.0647	65.9799	56.7571	47.4408	59.4946	47.7906	41.9687	45.9622	62.284	56.649	60.3108								60.6605	47.7337	74.5458	52.4609	83.963	54.7081	43.4216	65.7392	75.3125	69.8514	50.1458	69.4281	63.8376	42.4532	43.873	49.1612	63.2473	60.3154	69.0062
58.2667	88.1931	68.2514	65.1843	88.7876	54.2241	40.963	37.7889	47.0751	65.9691	56.7656	47.4544	59.4821	47.7994	41.9681	45.9729	62.2917	56.6548	60.3036								60.6635	47.7279	75.0143	52.4586	83.4233	54.7032	43.4287	66.9559	77.1425	69.8197	50.1774	68.8049	63.8519	42.4513	43.8645	49.1634	63.257	60.3193	68.9945
58.2735	89.1616	68.4387	64.5049	88.6422	54.2248	40.9613	38.0803	47.0707	65.9721	56.7707	47.4475	59.4801	47.8154	41.9479	45.9759	62.2982	56.65	60.3046								60.6609	47.7246	75.609	52.46	82.9078	54.6981	43.446	68.1374	78.7592	69.7249	50.219	68.0751	63.8506	42.4548	43.8434	49.1606	63.2629	60.3219	68.9832
58.2862	90.1618	68.5947	64.1511	88.3824	54.2232	40.9657	38.391	47.0535	65.9634	56.7674	47.4563	59.4661	47.8262	41.938	45.9823	62.2865	56.6586	60.3049								60.664	47.7231	76.1492	52.4598	82.2657	54.6959	43.4742	69.1566	80.0997	69.6573	50.2703	67.3967	63.8524	42.4673	43.826	49.1573	63.2618	60.321	68.9748
58.2969	90.7723	68.716	63.6806	88.1188	54.2209	40.9651	38.7846	47.0559	65.9632	56.6672	47.4531	59.4828	47.8347	41.9294	45.9741	62.2694	56.6457	60.3186								60.6645	47.7149	76.5235	52.4604	81.6742	54.6946	43.4983	70.1756	81.4154	69.6249	50.3165	66.6733	63.8638	42.4658	43.8231	49.1553	63.2673	60.3184	68.9555
58.3045	91.2326	68.8739	63.293	87.8977	54.2188	40.9886	39.0748	47.0589	65.9753	56.6772	47.4464	59.4745	47.8529	41.8735	45.983	62.2588	56.6488	60.3149								60.6679	47.7064	77.0092	52.4681	81.0651	54.6857	43.5133	71.17	82.4057	69.6085	50.3418	66.0525	63.8638	42.4694	43.8188	49.1537	63.2621	60.3159	68.8964
58.3032	91.529	68.9962	62.8353	87.6303	54.2107	41.0609	39.3724	47.057	65.9778	56.801	47.446	59.476	47.8616	41.9384	45.9914	62.2516	56.6447	60.3061								60.6724	47.7171	77.359	52.4806	80.492	54.6812	43.5311	72.1653	83.2885	69.5837	50.3455	65.3922	63.8669	42.4759	43.812	49.165	63.2552	60.3107	68.814
58.3066	91.6542	69.0675	62.5912	87.428	54.2181	41.2039	39.7209	47.0533	65.9794	56.7902	47.4447	59.4721	47.8666	41.883	46.0008	62.2519	56.6453	60.3059								60.678	47.6964	77.7322	52.4861	79.8991	54.672	43.5401	72.8748	83.9813	69.5645	50.3349	64.8701	63.8765	42.4725	43.841	49.1599	63.2579	60.31	68.8295
58.3061	91.5923	69.1162	62.3029	87.2233	54.2184	41.3543	40.1514	47.0518	65.9858	56.7954	47.4448	59.4723	47.8622	41.9504	46.0033	62.2548	56.6555	60.3011								60.6807	47.6918	78.1487	52.4803	79.3139	54.6607	43.5631	73.6031	84.3724	69.5743	50.3212	64.404	63.8684	42.47	43.8356	49.1659	63.274	60.3125	68.8261
58.311	91.403	69.1367	62.0366	86.9597	54.2229	41.6805	40.5452	47.0658	65.9927	56.8897	47.444	59.4637	47.8585	41.9723	46.004	62.2507	56.654	60.3045								60.684	47.6917	78.5124	52.4944	78.7768	54.6719	43.5916	74.236	84.6899	69.6058	50.3002	63.9652	63.8767	42.4658	43.8425	49.1564	63.2927	60.3139	68.8612
58.3049	91.0227	69.261	61.6865	86.804	54.2193	42.0042	40.872	47.0866	65.9898	57.0131	47.4335	59.4619	47.853	41.9679	45.997	62.2324	56.6572	60.3071								60.6871	47.6877	78.8862	52.4921	78.1861	54.6622	43.6132	74.8377	84.8504	69.6689	50.2631	63.7487	63.8866	42.4686	43.8291	49.1649	63.2961	60.3129	68.8563
58.2943	90.63	69.2213	61.6294	86.6243	54.2139	42.4982	41.3478	47.0984	66.0002	57.2068	47.4225	59.4609	47.8401	41.9699	45.987	62.2212	56.6636	60.3133								60.6804	47.6975	79.1333	52.4948	77.6484	54.6563	43.6326	75.4127	85.015	69.753	50.2073	63.6286	63.8894	42.4609	43.8209	49.1613	63.2947	60.3064	68.794
58.297	90.0139	69.1992	61.6064	86.4875	54.201	43.1585	41.8597	47.1029	66.004	57.5538	47.4183	59.4611	47.8326	41.9677	45.9927	62.2188	56.6574	60.3132								60.6855	47.7005	79.4312	52.4967	77.1257	54.6566	43.6561	75.8506	84.9999	69.863	50.1401	63.6123	63.8837	42.4549	43.8273	49.1706	63.2951	60.3136	68.8219
58.2928	89.3476	69.1346	61.5573	86.306	54.2031	44.181	42.3309	47.115	66.006	57.9937	47.4283	59.4482	47.8287	41.9592	45.9845	62.2226	56.66	60.3107								60.6888	47.6847	79.6923	52.5011	76.6206	54.6564	43.6771	76.2901	84.8778	70.0114	50.0114	63.655	63.8793	42.4475	43.8294	49.1602	63.3007	60.3144	68.8171
58.2868	88.7246	69.0654	61.6011	86.1815	54.2119	45.4386	42.8914	47.1576	66.0092	58.4558	47.4338	59.4506	47.8245	41.9525	45.9936	62.2312	56.6701	60.3097								60.6938	47.6848	79.8998	52.5057	76.1845	54.6447	43.7033	76.6123	84.7134	70.1606	49.9299	63.7951	63.8904	42.4379	43.858	49.1567	63.3151	60.3127	68.8279
58.28	87.9523	68.9482	61.6187	86.0043	54.2133	46.824	43.4819	47.2249	66.0056	59.1369	47.4239	59.4616	47.8177	41.9442	45.9895	62.2418	56.6711	60.3108								60.6988	47.6906	80.1112	52.5021	75.7642	54.6479	43.7236	76.8464	84.3893	70.4138	49.8919	64.0155	63.8852	42.4373	43.854	49.153	63.3237	60.3122	68.8161
58.2717	87.2509	68.9176	61.5529	85.8042	54.2161	48.2695	44.0378	47.3043	66.0042	59.7625	47.4351	59.4435	47.8235	41.9446	45.9881	62.2436	56.6728	60.3085								60.7024	47.6962	80.2927	52.5033	75.3711	54.651	43.7605	77.0186	84.0747	70.5442	49.8697	64.32	63.8915	42.4416	43.839	49.1462	63.3254	60.3106	68.8053
58.2735	86.5	68.8819	61.6599	85.5935	54.2047	50.0364	44.7575	47.3787	66.0105	60.4547	47.4102	59.4505	47.8246	41.9539	45.9864	62.2269	56.6689	60.3162								60.7033	47.7039	80.447	52.5061	75.0112	54.6472	43.8017	77.1043	83.7025	70.7299	49.8899	64.748	63.9056	42.4472	43.8148	49.1467	63.3229	60.3145	68.804
58.2731	85.9465	68.7495	61.7508	85.384	54.204	51.9184	45.3526	47.4437	66.0187	61.2067	47.3997	59.4416	47.8374	41.9563	45.9873	62.2305	56.676	60.3187								60.6977	47.6925	80.5108	52.5084	74.6922	54.6396	43.8688	77.2054	83.2298	71.0085	49.909	65.1672	63.8986	42.4519	43.7936	49.1496	63.3133	60.3173	68.8059
58.2739	85.5269	68.7416	61.8296	85.0523	54.2002	53.7599	45.9555	47.5308	66.0312	62.201	47.4035	59.4416	47.8346	41.9487	45.9928	62.2321	56.6733	60.31								60.6907	47.681	80.4998	52.5158	74.3641	54.6424	43.9517	77.0586	82.7071	71.1943	49.9071	65.6227	63.8929	42.4592	43.7856	49.1329	63.3052	60.3205	68.7967
58.274	85.3383	68.7283	62.0291	84.6422	54.1949	55.6952	46.6418	47.5766	66.0282	63.2454	47.4034	59.4447	47.8354	41.9427	46.0042	62.2258	56.674	60.3132								60.6899	47.6795	80.5614	52.5121	74.0854	54.6394	44.0548	76.954	82.2065	71.4676	49.9216	66.1366	63.8901	42.4561	43.7933	49.1277	63.3194	60.3288	68.7938
58.2806	85.4015	68.6858	62.1658	84.155	54.2018	57.5985	47.2565	47.6708	66.0294	64.1837	47.4084	59.4482	47.8405	41.9356	46.0055	62.2251	56.685	60.3096								60.689	47.68	80.6004	52.5048	73.8397	54.6414	44.1647	76.7271	81.5358	71.8753	49.9336	66.5768	63.8892	42.4651	43.8167	49.1191	63.3273	60.3199	68.8158
58.2857	85.6445	68.6975	62.2383	83.6264	54.2036	59.3566	47.994	47.7921	66.0383	65.2122	47.4189	59.4394	47.8384	41.9287	46.0042	62.2348	56.6813	60.3038								60.679	47.6818	80.4888	52.4918	73.5808	54.6376	44.3086	76.4727	80.8299	72.1778	49.9646	67.0593	63.8803	42.4635	43.8283	49.1235	63.3337	60.3122	68.766
58.2934	86.0289	68.6311	62.348	83.0095	54.2029	61.0183	48.8098	47.954	66.0351	66.2822	47.4136	59.4301	47.843	41.9114	45.9935	62.2219	56.6813	60.3052								60.6743	47.679	80.5384	52.4905	73.3939	54.6319	44.4782	75.9981	80.0696	72.6327	50.0046	67.4503	63.8932	42.4647	43.8258	49.1238	63.3291	60.3125	68.7509
58.2994	86.4882	68.5912	62.5274	82.3051	54.1995	62.7424	49.4719	48.2241	66.0351	67.3362	47.3919	59.4163	47.8347	41.8997	45.9687	62.2069	56.6876	60.3051								60.6755	47.6765	80.4585	52.4775	73.1796	54.6274	44.728	75.6619	79.3664	73.1959	50.0553	67.8765	63.9086	42.4593	43.8137	49.1217	63.2762	60.3131	68.7529
58.3181	86.9919	68.5342	62.6714	81.5873	54.1961	64.3366	50.3189	48.4796	66.0385	68.4637	47.3835	59.4227	47.8333	41.905	45.9641	62.2146	56.6867	60.3104								60.6658	47.6705	80.2561	52.4853	73.0652	54.6251	45.1657	75.3906	78.6388	74.003	50.1058	68.1811	63.8981	42.4616	43.8076	49.1194	63.3156	60.3268	68.7554
58.3286	87.5546	68.5167	62.933	80.809	54.1933	65.9178	51.2098	48.8811	66.0371	69.6175	47.3989	59.4224	47.8231	41.9	45.9739	62.2142	56.6856	60.3081								60.6564	47.6782	80.1335	52.4874	72.9176	54.6282	45.8139	75.1342	77.769	74.8661	50.1336	68.48	63.8835	42.4528	43.8186	49.1221	63.315	60.3248	68.7527
58.3433	88.1498	68.503	63.315	79.96	54.1922	67.3088	52.0297	49.5082	66.0403	70.7137	47.4187	59.4262	47.82	41.9071	45.9781	62.2095	56.6977	60.3074								60.6523	47.678	80.0225	52.4742	72.8171	54.6304	46.5521	74.7704	77.1073	75.8704	50.1521	68.7074	63.8798	42.443	43.8423	49.1196	63.3237	60.3368	68.7512
58.3552	88.5917	68.5546	63.7605	79.0027	54.1976	68.6967	52.9094	50.4088	66.0403	71.8072	47.4221	59.4204	47.8163	41.9165	45.9843	62.2184	56.705	60.3043								60.6431	47.6832	79.9223	52.4771	72.7229	54.6297	47.4659	74.4382	76.4975	77.1057	50.1665	68.891	63.8758	42.446	43.858	49.1273	63.3391	60.3303	68.7449
58.3672	89.0672	68.6134	64.1895	78.0343	54.1959	70.1263	53.9091	51.4951	66.0437	72.9627	47.4105	59.4132	47.8121	41.9116	45.9802	62.2162	56.7004	60.3055								60.6382	47.6829	79.6141	52.4765	72.6403	54.6296	48.3858	74.1944	75.8278	78.6359	50.1697	68.9197	63.8816	42.4485	43.8635	49.1412	63.2827	60.3266	68.7439
58.3794	89.3981	68.601	64.6902	77.0348	54.1937	71.41	54.7776	52.8427	66.036	74.0751	47.4053	59.4083	47.8129	41.9037	45.9726	62.2149	56.7022	60.3042								60.6363	47.6592	79.4034	52.48	72.5546	54.6266	49.4702	73.9992	75.3011	80.0428	50.1891	68.8751	63.8899	42.4534	43.8514	49.1494	63.2815	60.3165	68.7482
58.3914	89.5047	68.6093	65.2346	76.0384	54.1911	72.6959	55.6826	54.4191	66.0477	75.112	47.4011	59.399	47.8099	41.9039	45.9643	62.2154	56.7037	60.3023								60.634	47.665	79.1203	52.4913	72.4376	54.617	50.5502	73.8272	74.8053	81.4206	50.2105	68.963	63.878	42.4543	43.8325	49.1511	63.285	60.3238	68.7482
58.3954	89.3565	68.6869	65.8364	74.9246	54.1912	73.7692	56.6256	56.077	66.0462	76.1499	47.4046	59.401	47.8021	41.9061	45.9694	62.2173	56.7113	60.3062								60.6243	47.6631	78.7906	52.4972	72.3364	54.6098	51.7489	73.6112	74.2772	82.8006	50.224	68.8983	63.8812	42.4504	43.8244	49.1442	63.2758	60.329	68.7488
58.4014	89.1025	68.6991	66.6176	73.8589	54.1866	74.6864	57.4778	57.7331	66.0542	77.087	47.3963	59.3996	47.8157	41.916	45.9785	62.2163	56.6992	60.3038								60.6268	47.6648	78.485	52.4919	72.2073	54.6053	53.0258	73.4944	73.8997	84.5209	50.225	68.7268	63.8738	42.4538	43.8174	49.1242	63.2819	60.3302	68.7591
58.4051	88.6825	68.7024	67.3503	72.7488	54.1918	75.5503	58.3209	59.6136	66.0552	77.9771	47.4022	59.4016	47.832	41.914	45.9965	62.2158	56.6979	60.3046								60.6239	47.6625	78.1526	52.4954	72.065	54.6003	54.3119	73.3269	73.4277	85.9539	50.2274	68.5112	63.871	42.4401	43.8357	49.1287	63.2821	60.3342	68.7911
58.407	88.1434	68.6831	68.286	71.5728	54.1892	76.3653	59.09	61.4808	66.0551	78.7155	47.3873	59.3846	47.8516	41.9118	46.0025	62.2218	56.7025	60.3075								60.6212	47.658	77.7896	52.4813	71.8913	54.6074	55.6376	73.201	73.0329	87.7025	50.2208	68.2304	63.8567	42.4427	43.8568	49.1271	63.2931	60.3328	68.8108
58.4145	87.4532	68.5789	69.475	70.4875	54.1868	76.9166	59.7752	63.1271	66.0542	79.4129	47.4127	59.3787	47.8972	41.9031	45.9902	62.2251	56.6991	60.3022								60.6246	47.6586	77.4896	52.4759	71.7308	54.5947	57.1653	73.0953	72.6431	89.1897	50.208	67.9569	63.8629	42.4415	43.8486	49.1304	63.2843	60.3222	68.8148
58.4166	86.6194	68.4859	70.3644	69.396	54.185	77.5267	60.4953	64.6653	66.0632	80.0483	47.4232	59.382	47.9369	41.9111	45.9729	62.2182	56.7011	60.2993								60.614	47.6641	77.1439	52.4694	71.5665	54.5892	58.6956	72.9931	72.4016	90.6718	50.2138	67.5879	63.8554	42.4375	43.8444	49.1307	63.2739	60.3148	68.8016
58.4128	85.6992	68.2062	71.5819	68.3317	54.1884	77.9692	61.1908	66.0883	66.0737	80.5602	47.4119	59.3781	47.9741	41.9137	45.9503	62.2165	56.6959	60.2969								60.6119	47.6877	76.8102	52.4915	71.3963	54.5705	60.1231	72.8902	72.0835	92.1301	50.2218	67.269	63.8498	42.4396	43.8302	49.1237	63.2738	60.3287	68.8113
58.4264	84.7034	67.946	72.6206	67.31	54.1926	78.401	61.8511	67.3967	66.0744	81.0136	47.4206	59.392	48.0261	41.9238	45.9439	62.2058	56.697	60.3031								60.6052	47.7083	76.5705	52.493	71.2029	54.5707	61.5863	72.9916	71.7827	93.5733	50.2238	66.9994	63.8209	42.4448	43.8249	49.124	63.2731	60.3475	68.8178
58.427	83.6306	67.82	73.7872	66.2591	54.1928	78.66	62.5217	68.7307	66.0711	81.4361	47.417	59.3857	48.105	41.9372	45.9558	62.1965	56.7057	60.3063								60.611	47.7747	76.358	52.4851	71.046	54.5697	63.1067	73.0054	71.5212	94.8714	50.2127	66.7493	63.807	42.4466	43.8325	49.1185	63.2778	60.3582	68.8449
58.4273	82.4567	67.3864	74.9062	65.2808	54.1875	78.9289	63.0841	70.0349	66.0618	81.7335	47.4247	59.3874	48.1963	41.936	45.989	62.2023	56.7077	60.3039								60.6159	47.893	76.1481	52.4738	70.8967	54.5733	64.8713	73.0443	71.1884	95.9218	50.189	66.3768	63.7894	42.4474	43.8329	49.1133	63.2684	60.3712	68.852
58.431	81.2582	67.0812	76.0979	64.2601	54.1875	79.0845	63.5768	71.2788	66.0649	81.9622	47.4332	59.3632	48.3322	41.9448	46.0555	62.2097	56.7174	60.2966								60.6132	48.0561	75.928	52.4766	70.7434	54.5783	66.5125	73.0589	70.9525	97.0212	50.1746	66.189	63.7903	42.4568	43.8427	49.1186	63.2859	60.3861	68.8504
58.4381	80.1141	66.759	77.3243	63.2724	54.1916	79.173	64.0941	72.6956	66.0535	82.015	47.44	59.3659	48.5024	41.9505	46.135	62.199	56.7168	60.29								60.6151	48.1975	75.7469	52.4713	70.6248	54.5727	68.1807	73.1311	70.795	97.9603	50.1732	65.9053	63.764	42.4677	43.8533	49.1374	63.2817	60.4079	68.8542
58.4391	78.9838	66.3695	78.6026	62.3129	54.1954	79.2641	64.5667	73.8617	66.0703	82.0407	47.468	59.3653	48.7086	41.9563	46.3209	62.1997	56.7238	60.2901								60.6163	48.7122	75.615	52.4898	70.5536	54.5659	69.8884	73.2028	70.6656	98.8027	50.1753	65.7073	63.7453	42.4675	43.8324	49.139	63.2662	60.4399	68.8616
58.4504	77.8642	66.0065	79.7674	61.4057	54.1986	79.2744	64.9437	74.8998	66.0721	81.8673	47.463	59.3704	49.0052	41.9673	46.5787	62.1932	56.7287	60.2942								60.6159	49.3549	75.4868	52.4975	70.5061	54.56	71.5682	73.1463	70.5018	99.3121	50.189	65.5019	63.729	42.4754	43.812	49.132	63.2718	60.509	68.9031
58.4581	76.8158	65.7188	81.0249	60.5492	54.1932	79.1697	65.1317	75.7186	66.0768	81.7544	47.5079	59.3658	49.4678	41.97	46.8077	62.2005	56.7341	60.2932								60.622	50.3485	75.4282	52.473	70.5551	54.5605	73.1516	73.2339	70.3386	99.8453	50.1958	65.1907	63.7032	42.4711	43.805	49.1351	63.2718	60.6509	68.8802
58.4584	75.884	65.3726	82.2136	59.6788	54.1902	78.9253	65.5451	76.4799	66.0876	81.6445	47.5693	59.3702	50.1878	41.9652	47.1356	62.2072	56.7384	60.2942								60.6319	51.5995	75.4396	52.4887	70.6797	54.5631	74.7966	73.2513	70.1802	100.227	50.1964	64.8645	63.6683	42.4733	43.8083	49.1249	63.2772	60.8584	68.8836
58.4568	74.9062	64.9934	83.3579	58.8944	54.1874	78.7844	65.7448	76.9702	66.0953	81.0379	47.6173	59.3738	50.9473	41.9737	47.6632	62.2169	56.7301	60.3003								60.6294	53.6065	75.4691	52.473	70.8429	54.5733	76.2127	73.3476	70.1066	100.451	50.2116	64.559	63.6461	42.4795	43.8095	49.1177	63.2823	61.135	68.9066
58.4686	73.9484	64.5889	84.2879	58.0948	54.1835	78.5052	66.003	77.3851	66.1201	80.6857	47.6783	59.3706	52.0243	41.963	48.109	62.2122	56.732	60.3009								60.6281	55.7098	75.5128	52.4885	71.0932	54.6066	77.5461	73.256	69.9753	100.543	50.2245	64.2661	63.6274	42.479	43.8228	49.1241	63.2913	61.412	68.9359
58.4706	73.0408	64.2087	85.2497	57.4363	54.1867	78.0384	66.081	77.6963	66.1472	80.1892	47.7898	59.3592	53.1352	41.9776	48.7563	62.2089	56.7297	60.2956								60.6194	57.7604	75.5965	52.4877	71.3969	54.6629	78.9765	73.3442	69.8778	100.528	50.2186	64.015	63.6019	42.4784	43.8256	49.1437	63.2872	61.713	68.9673
58.469	72.1354	63.8567	86.2213	56.8494	54.1845	77.5313	66.2196	77.7969	66.1646	79.6445	47.9088	59.3699	54.2642	41.9764	49.4476	62.2045	56.7336	60.2948								60.6174	60.6368	75.6927	52.5007	71.7938	54.7408	80.2825	73.351	69.8328	100.344	50.2092	63.7683	63.5876	42.4837	43.8313	49.1451	63.2844	62.2199	69.016
58.4728	71.3485	63.42	86.9966	56.1961	54.1848	77.0589	66.2021	77.7309	66.1833	79.0455	48.0376	59.3703	55.358	41.9648	50.3025	62.2042	56.7266	60.301								60.6184	63.1363	75.854	52.5038	72.2032	54.8528	81.6347	73.4172	69.7752	100.05	50.2059	63.5281	63.572	42.4756	43.8108	49.1324	63.295	62.863	69.035
58.4739	70.6019	63.0251	87.7383	55.7371	54.1768	76.5891	66.0855	77.6019	66.2135	78.2819	48.2119	59.3617	56.5517	41.9596	51.071	62.2181	56.7247	60.2987								60.6247	65.4166	75.8871	52.5074	72.7575	54.9897	82.7696	73.466	69.7586	99.6143	50.1896	63.3029	63.5591	42.4741	43.7991	49.1232	63.2976	63.5099	69.0426
58.4823	69.8651	62.4799	88.3743	55.3115	54.1817	76.162	65.9958	77.3109	66.2302	77.3768	48.461	59.3584	57.5738	41.9601	51.9442	62.2928	56.7236	60.3071								60.6168	67.7286	76.1384	52.5054	73.4219	55.2109	83.7749	73.4485	69.8367	99.1225	50.1738	63.0885	63.5471	42.4679	43.8035	49.1006	63.3055	64.216	69.0603
58.482	69.1433	61.9212	88.9409	54.9198	54.1772	75.6521	65.8046	76.8691	66.2414	76.525	48.7577	59.3595	58.7285	41.9553	52.6527	62.444	56.7305	60.3124								60.6167	70.0812	76.3294	52.501	74.1263	55.5333	84.7425	73.4752	69.9233	98.4494	50.1642	62.861	63.539	42.4687	43.8183	49.0973	63.3107	65.0078	69.0692
58.4851	68.4482	61.4819	89.3846	54.4685	54.1755	75.077	65.5171	76.31	66.2459	75.6127	49.11	59.3648	59.5867	41.9653	53.607	62.7475	56.7419	60.3231								60.6127	72.4667	76.554	52.5028	74.8509	55.9851	85.6798	73.5131	70.0123	97.7928	50.0733	62.6414	63.5239	42.4697	43.8217	49.119	63.3074	65.9658	69.0793
58.4879	67.7411	60.9103	89.7375	54.1139	54.1717	74.5192	65.1812	75.573	66.2658	74.606	49.5627	59.3532	60.4624	41.9541	54.5045	63.2878	56.7494	60.3224								60.6176	74.8234	76.7262	52.5088	75.7782	56.5803	86.5384	73.55	70.0958	97.0036	50.0573	62.4624	63.52	42.4782	43.8407	49.1356	63.2889	67.1235	69.0919
58.4984	67.1001	60.3281	90.0167	53.738	54.1777	73.8956	64.8521	75.0339	66.2928	73.5509	50.0617	59.3501	61.3724	41.9486	55.512	64.0227	56.7704	60.3195								60.6259	77.0778	77.0076	52.5071	76.6321	57.2181	87.3273	73.6597	70.1505	96.1572	50.0779	62.3193	63.5066	42.4746	43.828	49.137	63.2861	68.3657	69.0915
58.4918	66.5378	59.8252	90.1946	53.4801	54.1821	73.377	64.2685	74.2375	66.3065	72.3933	50.6615	59.3515	62.32	41.9585	56.5296	65.3229	56.7952	60.32								60.6241	79.3301	77.2643	52.5154	77.5942	58.1094	87.9559	73.7141	70.1789	95.3391	50.0995	62.112	63.5071	42.4657	43.8248	49.1302	63.2907	69.6213	69.0871
58.5075	65.9685	59.3715	90.2875	53.1024	54.1777	72.8752	63.8434	73.3979	66.3097	71.2946	51.4376	59.351	63.174	41.9608	57.5403	67.0074	56.8523	60.3268								60.6272	81.4752	77.3536	52.5043	78.5817	59.1243	88.5515	73.7336	70.2007	94.5092	50.108	61.9435	63.5164	42.4656	43.8261	49.1031	63.2917	71.0331	69.0687
58.5127	65.5732	58.7944	90.3322	52.8386	54.1843	72.3736	63.2409	72.4515	66.3154	70.2131	52.2288	59.3534	64.0571	41.96	58.5778	69.1658	56.9759	60.3334								60.625	83.4537	77.3947	52.4927	79.5789	60.2538	89.1639	73.8206	70.2327	93.6636	50.1065	61.8568	63.5108	42.4735	43.822	49.1049	63.2893	72.2898	69.0621
58.5299	65.1756	58.2473	90.2863	52.5344	54.1768	71.8744	62.5925	71.6031	66.3177	69.0382	53.0996	59.3514	64.9296	41.9619	59.6186	71.8127	57.2156	60.339								60.6276	85.4113	77.4833	52.4926	80.5943	61.4139	89.5733	73.9548	70.232	92.8366	50.1199	61.7201	63.5116	42.4744	43.8344	49.1139	63.2944	73.6747	69.0634
58.5346	64.6998	57.7058	90.1927	52.2857	54.1726	71.4195	61.9045	70.6366	66.3241	67.7016	54.0383	59.3504	65.8166	41.9627	60.812	74.5837	57.5964	60.3521								60.6244	87.093	77.457	52.4928	81.6139	62.7522	90.0209	74.0278	70.1938	92.0344	50.1181	61.6007	63.5089	42.4721	43.8607	49.1276	63.286	75.0088	69.0624
58.5763	64.2676	57.2324	89.9921	52.1423	54.1736	71.0529	61.3377	69.4823	66.3298	66.5885	54.9801	59.3437	66.6906	41.9669	61.9113	77.606	58.1467	60.3007								60.62	88.6488	77.5137	52.509	82.5703	64.1022	90.3148	74.078	70.151	91.2439	50.127	61.5435	63.5112	42.4746	43.872	49.1473	63.2856	76.6835	69.0794
58.6493	63.9319	56.7869	89.7933	52.127	54.1741	70.688	60.5323	68.3316	66.3316	65.379	55.8533	59.3572	67.5304	41.9838	63.2087	80.5712	58.9702	60.3265								60.6166	89.9648	77.4015	52.5005	83.5164	65.5104	90.6433	74.1494	70.0876	90.4909	50.1523	61.4671	63.5133	42.4732	43.8679	49.1382	63.2935	77.8152	69.0983
58.8169	63.7323	56.4245	89.5676	52.1548	54.181	70.334	59.6593	67.1494	66.3258	64.1726	56.675	59.3554	68.3834	41.9717	64.3176	83.1972	60.1279	60.444								60.6133	91.0638	77.2334	52.4908	84.5879	66.8275	90.9176	74.221	70.0217	89.7551	50.1593	61.3284	63.5075	42.4736	43.8589	49.1293	63.2999	79.0293	69.1291
59.2047	63.5175	56.2085	89.258	52.3801	54.174	69.9521	58.8745	65.9234	66.3088	63.013	57.595	59.356	69.1556	41.9819	65.314	85.5235	61.5345	60.603								60.6035	91.9365	77.0788	52.4817	85.4297	68.2782	91.1429	74.2621	70.0017	89.1052	50.156	61.1665	63.4977	42.4718	43.8456	49.1106	63.3004	80.0974	69.1917
59.8358	63.3308	55.8946	88.9784	52.6516	54.1802	69.5929	58.0685	64.692	66.3084	61.8274	58.3464	59.3546	69.8346	41.982	66.4131	87.7457	63.0719	60.752								60.6023	92.728	76.9326	52.4806	86.3733	69.7092	91.3764	74.3241	70.1335	88.4891	50.1464	61.01	63.5019	42.4727	43.847	49.109	63.3014	81.2332	69.3054
60.8921	63.2041	55.4851	88.5662	52.9706	54.1728	69.1926	57.2982	63.2729	66.3094	60.7721	59.0849	59.3569	70.5037	41.9645	67.4331	89.8096	64.7683	61.0057								60.6022	93.5273	76.7424	52.4873	87.2252	71.242	91.5097	74.3897	70.2889	87.9265	50.1439	60.9133	63.5121	42.475	43.8479	49.1228	63.3014	82.7988	69.4485
62.4396	63.1006	55.1717	88.1753	53.4243	54.1741	68.7842	56.527	61.8807	66.3067	59.6902	59.8355	59.3529	71.1748	41.9724	68.4138	91.7345	66.5372	61.2748								60.6022	93.9536	76.5388	52.4798	88.0007	72.6713	91.6221	74.551	70.6566	87.2628	50.1466	60.7306	63.5637	42.4885	43.8599	49.121	63.2925	83.9889	69.6892
64.3304	63.0201	54.8829	87.6681	53.9661	54.1649	68.4786	55.7399	60.6342	66.301	58.6818	60.5128	59.3563	71.7113	41.9783	69.4065	93.5437	68.3046	61.5479								60.604	94.2952	76.3412	52.4965	88.7415	74.1004	91.6192	74.6907	70.9617	86.7059	50.1553	60.5296	63.6929	42.4918	43.8676	49.1295	63.2912	85.0084	70.0521
66.672	62.8386	54.6154	87.1961	54.5116	54.1634	68.0125	54.883	59.4828	66.3019	57.7157	61.1762	59.3624	72.1452	41.989	70.2612	95.0762	70.0314	62.0659								60.6144	94.6349	76.0957	52.4995	89.4761	75.5318	91.4481	74.8243	71.5408	86.1825	50.1543	60.3643	63.9949	42.501	43.8605	49.1172	63.2936	86.0593	70.5867
69.3384	62.6893	54.3014	86.5879	55.1107	54.1542	67.7954	54.1202	58.2749	66.3026	56.7913	61.7089	59.3581	72.5691	41.9881	71.087	96.396	71.8301	62.7214								60.6191	94.7207	75.742	52.5055	90.1145	76.8545	91.3855	75.0838	72.1912	85.5196	50.1899	60.127	64.5055	42.4987	43.8445	49.1079	63.3036	86.9323	71.4026
71.9087	62.4789	54.1387	86.0021	55.6518	54.1592	67.531	53.4041	57.1491	66.3111	55.9678	62.2635	59.3564	72.9237	41.9804	71.8144	97.3479	73.7242	63.5868								60.6247	94.7219	75.3765	52.4945	90.6965	78.2695	91.3303	75.3264	73.0723	84.9846	50.2391	59.8985	65.2063	42.4956	43.8328	49.0787	63.3012	87.7163	72.1989
74.4248	62.1771	53.8489	85.6604	56.3173	54.1597	67.2837	52.5728	56.2216	66.3106	55.1752	62.8611	59.3532	73.1789	41.9829	72.4249	97.9307	75.6261	64.6748								60.6208	94.6708	74.962	52.5122	91.2182	79.4615	91.1603	75.5793	74.1068	84.4662	50.2329	59.7832	66.1611	42.5011	43.8216	49.0704	63.3044	88.4053	73.235
77.0675	61.9366	53.6416	85.4364	57.022	54.1488	67.1868	51.8362	55.2823	66.3085	54.479	63.4257	59.3466	73.3383	41.9813	73.1318	98.1152	77.6978	66.0287								60.6263	94.4526	74.5245	52.5481	91.6042	80.5205	90.9327	76.0377	75.2157	84.058	50.226	59.5912	67.2789	42.4991	43.8182	49.0534	63.3069	88.9908	74.3627
79.5754	61.5759	53.5118	85.3173	57.8493	54.1385	67.2863	51.0313	54.456	66.3184	53.853	63.9945	59.3544	73.4872	41.9891	73.6056	97.9736	79.6894	67.3069								60.6229	94.15	74.1348	52.5744	91.9127	81.5478	90.5936	76.5564	76.4836	83.5354	50.2301	59.3192	68.8343	42.4973	43.8357	49.0409	63.2922	89.5608	75.3412
82.0005	61.2999	53.4498	85.4782	58.6706	54.1429	67.483	50.2644	53.8896	66.3111	53.3726	64.5205	59.3645	73.5008	41.9879	73.9327	97.6175	81.4491	68.6121								60.6267	93.8354	73.6697	52.645	92.2546	82.5777	90.2727	77.2974	77.9592	83.1807	50.2462	59.1446	70.3569	42.5021	43.8371	49.0266	63.2971	89.9365	76.6383
84.1172	61.0531	53.2492	85.7359	59.502	54.1392	67.7698	49.2669	53.2501	66.3081	52.9168	65.0279	59.3612	73.6227	41.9956	74.3668	97.1677	83.0204	69.7952								60.6314	93.1901	73.2279	52.7527	92.4316	83.5165	89.8676	78.0446	79.2831	82.7733	50.2561	58.9706	72.1913	42.4956	43.842	49.0121	63.3122	90.1884	77.9005
86.0273	60.7383	52.9046	86.0228	60.4191	54.1421	68.1815	48.3767	52.8704	66.2958	52.6022	65.5298	59.3504	73.4338	41.9933	74.6977	96.3643	84.7979	70.994								60.6296	92.4486	72.8119	52.9159	92.6485	84.4579	89.4593	78.9337	80.8637	82.3332	50.2755	58.7779	74.0401	42.4934	43.8432	49.0029	63.3202	90.3866	79.2377
87.6829	60.5007	52.6606	86.3062	61.3977	54.1356	68.6009	47.7692	52.5084	66.2894	52.3453	66.02	59.3481	73.3504	41.9825	74.8546	95.5096	86.2192	72.1501								60.6273	91.6848	72.3907	53.1845	92.768	85.2778	89.1054	80.0956	82.4474	81.805	50.2837	58.6515	75.8575	42.4952	43.8315	48.9833	63.3167	90.4435	80.416
89.0936	60.4109	52.4562	86.622	62.4913	54.1203	69.0243	47.2024	52.3052	66.2811	52.145	66.4269	59.3462	73.1211	41.99	75.0557	94.4578	87.6908	73.2627								60.6263	90.8214	71.9811	53.5415	92.7937	85.9996	88.6906	81.1699	83.9322	81.5617	50.2865	58.5647	77.7737	42.4952	43.8226	48.978	63.3236	90.445	81.6148
90.1647	60.4268	52.2584	86.9832	63.6281	54.1198	69.6493	46.8203	52.2435	66.272	51.9835	66.8777	59.3572	72.9023	41.988	75.0819	93.3848	89.0491	74.2822								60.6288	89.8753	71.666	53.9976	92.7947	86.7087	88.2875	82.354	85.4014	81.1741	50.2996	58.4924	79.8055	42.4976	43.8359	48.9741	63.3062	90.3957	82.8435
90.9432	60.4407	52.0276	87.3761	64.7255	54.117	70.424	46.6578	52.3619	66.2648	51.9337	67.1292	59.3545	72.6038	42.0055	75.1062	92.1937	90.1751	75.2844								60.6186	88.8391	71.3425	54.5992	92.7114	87.3971	87.9306	83.6523	86.8548	80.8442	50.2951	58.4745	81.6881	42.5035	43.8349	48.9717	63.2955	90.2262	83.9238
91.3115	60.5199	51.8247	87.7067	65.9968	54.1106	71.2421	46.6353	52.4899	66.2569	51.9374	67.444	59.3562	72.2561	42.0141	75.0964	90.7026	91.2211	76.3243								60.6153	87.9017	71.0435	55.3395	92.6235	88.0667	87.5664	84.9094	88.2708	80.3967	50.2959	58.5141	83.6794	42.5064	43.8635	48.971	63.3537	90.0047	84.8289
91.4069	60.6274	51.6051	88.0547	67.204	54.1105	72.2214	46.9769	52.5989	66.2464	51.9611	67.6984	59.3564	71.9517	42.0151	75.0428	89.0959	91.907	77.314								60.6138	86.8925	70.808	56.2464	92.3835	88.6972	87.21	86.2273	89.5713	79.9728	50.3093	58.5638	85.5717	42.5011	43.8619	48.9735	63.3159	89.6046	85.7071
91.1643	60.7533	51.3349	88.3624	68.3076	54.0981	73.2311	47.4331	52.6552	66.2439	51.9895	67.9515	59.3503	71.5171	42.0322	74.854	87.2212	92.418	78.3257								60.6095	85.9479	70.6605	57.3076	92.1545	89.2864	86.8954	87.6772	90.8333	79.7154	50.3137	58.6518	87.4239	42.4929	43.8463	48.9863	63.3302	89.1232	86.4403
90.6447	60.9201	51.0641	88.7014	69.4683	54.0898	74.3132	48.2298	52.8251	66.2559	52.0249	68.167	59.3629	71.0602	42.06	74.5105	85.3936	92.7951	79.1466								60.6075	84.9707	70.39	58.3679	91.8142	89.8337	86.5538	89.113	91.909	79.4855	50.328	58.7638	89.1616	42.4928	43.8493	49.0156	63.3397	88.6162	87.1226
90.1096	61.0229	50.8394	89.0519	70.3607	54.0861	75.6222	48.955	53.0099	66.2506	52.1205	68.3237	59.36	70.5331	42.0719	74.2411	83.3119	92.9099	79.9962								60.5982	84.0512	70.2735	59.6491	91.4814	90.2394	86.0869	90.5889	92.8735	79.1444	50.324	58.9205	90.6846	42.4899	43.8378	49.0433	63.4012	88.0888	87.6812
89.3226	61.0472	50.6211	89.3305	71.3782	54.0776	76.9158	49.7507	53.1325	66.2488	52.2035	68.5606	59.3669	70.0018	42.0928	74.0007	81.2773	92.8183	80.7512								60.5896	83.1936	70.2371	60.8032	91.0389	90.6559	85.7526	91.8271	93.7251	78.8791	50.321	59.1336	92.1615	42.4867	43.8353	49.0526	63.3374	87.5519	88.0918
88.5016	61.0247	50.4682	89.6393	72.2931	54.0758	78.0666	50.7358	53.2477	66.2505	52.2618	68.7325	59.3614	69.4485	42.0928	73.4735	79.3069	92.5913	81.3909								60.5884	82.4724	70.0223	62.0618	90.6064	91.0303	85.4667	92.9942	94.4788	78.6102	50.3344	59.389	93.4619	42.483	43.8437	49.0532	63.4065	86.9876	88.4281
87.7631	61.0154	50.2673	89.8605	73.2429	54.0703	79.2188	51.6775	53.2995	66.2535	52.3329	68.8866	59.3709	68.7429	42.1056	72.9504	77.3197	92.2271	81.8618								60.5872	81.8381	70.0204	63.3827	90.0799	91.4249	85.0702	94.2663	95.0606	78.4415	50.3559	59.5843	94.6381	42.4744	43.8643	49.0626	63.4576	86.3947	88.5761
87.0046	60.9839	50.0975	90.2737	74.2539	54.0712	80.441	52.8426	53.2326	66.251	52.3875	69.035	59.3784	68.1071	42.1077	72.3858	75.4552	91.5555	82.2489								60.5918	81.1087	69.8422	65.1199	89.5443	91.6777	84.5824	95.4784	95.4803	78.2106	50.3705	59.9594	95.5352	42.472	43.8669	49.0825	63.568	85.8465	88.6603
86.2819	60.8947	49.99	90.6348	75.1105	54.0631	81.6379	54.0228	53.1063	66.2469	52.4275	69.1738	59.3745	67.4036	42.0964	71.8431	73.8402	90.8091	82.5841								60.5812	80.3487	69.8015	66.2379	88.9924	91.839	84.2255	96.518	95.8275	77.997	50.371	60.3442	96.3401	42.4713	43.8535	49.1281	63.7308	85.3488	88.6837
85.4661	60.7481	49.9431	91.0668	75.933	54.0582	82.7993	55.3747	52.9389	66.2589	52.4312	69.2459	59.378	66.6307	42.077	71.1695	72.3744	90.0199	82.7224								60.584	79.636	69.7247	68.3852	88.5427	91.9986	83.9306	97.3698	95.9822	77.8362	50.3727	60.8388	97.0096	42.475	43.8445	49.2001	64.0489	84.8579	88.5288
84.79	60.6519	49.8953	91.4424	76.8659	54.0505	83.8548	56.8193	52.8503	66.2686	52.382	69.3058	59.3791	65.9443	42.0576	70.3208	71.0524	89.1709	82.8305								60.5867	79.0218	69.6111	69.8976	88.0092	92.0066	83.5457	98.1944	96.0229	77.7018	50.3555	61.2522	97.5106	42.4798	43.8277	49.322	64.6692	84.3181	88.2771
84.0982	60.571	49.9158	91.7624	77.6495	54.0522	85.0097	58.1458	52.7883	66.2946	52.3215	69.3218	59.3863	65.0977	42.0307	69.6046	69.8289	88.2472	82.832								60.5899	78.3726	69.5533	71.5935	87.5365	92.0139	83.1745	98.81	95.9567	77.5779	50.3628	61.7407	97.896	42.4868	43.82	49.5489	65.7741	83.8482	87.9508
83.5369	60.4884	50.059	92.1785	78.4271	54.0513	86.0359	59.7261	52.7312	66.3114	52.2455	69.307	59.4005	64.3013	42.0291	68.7635	68.8458	87.4295	82.6648								60.588	77.7858	69.4847	73.066	87.1318	91.9738	82.8965	99.326	95.7721	77.5246	50.3651	62.245	98.165	42.4737	43.8243	49.8022	67.0671	83.2643	87.5329
82.9485	60.3494	50.2254	92.5746	79.1508	54.0531	87.086	61.1285	52.7585	66.3362	52.122	69.2436	59.3953	63.5563	42.0257	67.7897	68.0806	86.6767	82.4194								60.5833	77.1677	69.3932	74.5916	86.8101	91.919	82.6376	99.6284	95.5611	77.57	50.3655	62.7599	98.2544	42.4815	43.8394	50.0386	68.8373	82.7333	87.0676
82.4857	60.1916	50.5893	92.7704	79.8684	54.0559	88.0204	62.562	52.7828	66.3808	52.0211	69.1551	59.3932	62.682	42.0274	66.7758	67.4487	85.7814	82.0597								60.581	76.8361	69.2979	76.2477	86.4589	91.7324	82.4277	99.8136	95.242	77.6925	50.3599	63.3611	98.2195	42.488	43.8393	50.3412	70.9233	82.1515	86.4242
82.164	60.0424	50.9555	92.9669	80.6705	54.082	89.0251	63.9828	52.7444	66.4362	51.9121	69.0109	59.3929	61.8478	42.0169	65.7694	67.1126	85.1859	81.5003								60.5729	76.3436	69.1851	77.7986	86.3069	91.5403	82.2492	99.8557	94.8823	77.9362	50.3521	63.9199	98.0553	42.4835	43.8301	50.7954	73.2758	81.7894	85.7288
81.918	59.9168	51.5135	93.1555	81.3584	54.0885	89.904	65.4191	52.8258	66.529	51.7633	68.884	59.3917	61.0241	42.02	64.9254	67.0275	84.4873	80.8077								60.5745	75.9478	69.1153	79.3334	86.144	91.3852	82.1225	99.8149	94.3355	78.3456	50.3472	64.5981	97.7356	42.4927	43.8361	51.2397	76.0342	81.3349	84.9428
81.7326	59.8158	52.2049	93.3172	82.0422	54.1002	90.6899	66.7317	52.8504	66.6587	51.5981	68.6947	59.4045	60.1968	42.0255	63.9422	67.3779	83.8197	80.1103								60.5712	75.5225	68.9649	80.794	86.1152	91.0473	81.948	99.6693	93.8419	78.8274	50.3207	65.2815	97.3276	42.4924	43.8197	51.7422	78.5275	80.9318	84.0009
81.6971	59.7293	52.9658	93.4766	82.6696	54.1206	91.485	67.9314	52.7945	66.8791	51.4689	68.3916	59.4094	59.5058	42.0408	63.0006	67.8249	83.2606	79.1345								60.5668	75.1632	68.7821	82.2286	86.0898	90.7811	81.8882	99.4646	93.3927	79.4237	50.3122	65.9287	96.9268	42.4953	43.8322	52.5102	81.146	80.6294	83.13
81.5775	59.6264	53.9386	93.5061	83.1879	54.1419	92.2379	68.9213	52.7752	67.2688	51.4249	68.0263	59.4024	58.687	42.0572	62.0127	68.5036	82.6646	78.0055								60.554	74.8075	68.622	83.6047	86.075	90.4342	81.8244	99.1473	92.8687	80.1086	50.302	66.6467	96.4269	42.4949	43.8427	53.1536	83.5966	79.8872	82.2871
81.5432	59.6278	54.9291	93.4537	83.7635	54.1734	92.7855	69.812	52.7582	67.7553	51.4627	67.5856	59.4061	57.9479	42.0633	61.0175	69.0212	82.2209	76.8587								60.5544	74.4709	68.4493	84.9529	86.2296	90.1245	81.8351	98.8039	92.3233	80.8838	50.3165	67.3584	95.9268	42.4961	43.8606	54.0362	86.0516	79.5478	81.4864
81.4823	59.5491	55.9649	93.345	84.2666	54.2175	93.3567	70.4794	52.7642	68.3084	51.4018	67.3019	59.3905	57.302	42.0641	59.9746	69.5459	81.7267	75.5951								60.5492	74.1348	68.2813	86.1854	86.3349	89.7483	81.8745	98.3378	91.874	81.8218	50.3089	68.0235	95.406	42.5038	43.873	55.062	88.2968	79.4371	80.6709
81.4313	59.3351	57.1355	93.1414	84.7665	54.2953	93.8153	71.0241	52.707	69.0293	51.3117	66.9907	59.3982	56.5671	42.0647	59.0267	70.2599	81.2246	74.3795								60.5504	73.8779	68.123	87.4613	86.5042	89.4197	82.0094	97.9875	91.2762	82.9056	50.3009	68.5673	94.9622	42.5026	43.8649	56.1135	90.3302	79.2426	79.898
81.3135	59.0931	58.4308	92.9819	85.154	54.4336	94.3258	71.4206	52.7739	69.9602	51.2772	66.4374	59.4006	55.94	42.0604	58.0121	71.0214	80.6881	73.1866								60.5474	73.5797	67.9162	88.6161	86.6289	89.0144	82.0515	97.7498	90.6379	84.1806	50.2926	69.2611	94.53	42.5039	43.8699	57.2753	92.2694	79.0462	79.3037
81.1794	58.9555	59.6803	92.7541	85.4906	54.5975	94.753	71.5293	52.8661	70.9765	51.3245	65.9097	59.402	55.2746	42.0773	57.0438	72.037	80.1983	71.9429								60.5436	73.399	67.7427	89.5652	86.8161	88.6065	82.0455	97.465	90.0581	85.6024	50.2878	69.8677	94.0556	42.5079	43.8756	58.4763	93.9584	78.7825	78.714
81.0642	58.8231	60.8507	92.4424	85.7745	54.7755	95.0744	71.6337	52.8072	72.0065	51.2727	65.387	59.4076	54.6435	42.0887	56.045	73.1799	79.7204	70.7579								60.5354	73.1806	67.5998	90.4506	87.0032	88.1889	82.079	97.2274	89.4477	87.1029	50.2933	70.5306	93.5286	42.5018	43.8812	59.7387	95.4014	78.538	78.2135
80.8774	58.539	62.0754	91.9872	86.0405	54.9709	95.3944	71.6601	52.5888	73.3345	51.2227	64.8306	59.404	54.1935	42.1068	55.1336	74.586	79.1014	69.6786								60.532	72.9816	67.3992	91.3819	87.0931	87.7088	82.102	96.8986	88.7965	88.6809	50.3009	71.0224	93.028	42.5058	43.882	61.1932	96.4887	78.2755	77.7095
80.5993	58.331	63.1822	91.5426	86.3169	55.2018	95.6513	71.4846	52.7271	74.4973	51.1248	64.3198	59.3913	53.6049	42.1147	54.2549	76.0488	78.6342	68.6848								60.5282	72.7816	67.1873	92.0478	87.228	87.2968	82.0759	96.7273	88.1916	90.2328	50.3074	71.5871	92.529	42.4979	43.8906	62.4112	97.2204	77.9154	77.3388
80.372	58.1515	64.2508	90.9907	86.5095	55.4406	95.9232	71.2038	52.8242	75.7252	51.1091	63.8017	59.3785	53.0556	42.1187	53.2292	77.6739	78.1412	67.7237								60.524	72.6077	67.0218	92.5821	87.3329	86.8909	82.0962	96.4772	87.6606	91.8213	50.3174	72.016	92.0551	42.4884	43.8887	63.6108	97.5223	77.644	76.9849
80.0062	57.8712	64.9444	90.4697	86.6462	55.7517	96.0144	70.7649	53.1301	77.0587	51.0157	63.323	59.3725	52.715	42.1288	52.3675	79.3121	77.6499	67.0021								60.5192	72.4403	66.8593	92.9851	87.3894	86.4161	82.0902	96.2185	87.1982	93.4665	50.3274	72.5362	91.4698	42.4922	43.8796	64.9135	97.5785	77.4544	76.6038
79.631	57.5309	65.8961	89.9796	86.8059	56.1504	96.0177	70.2205	53.4846	78.3593	50.9961	62.9002	59.3837	52.3548	42.1666	51.5799	80.9258	77.2738	66.316								60.5131	72.284	66.6707	93.2688	87.4214	85.9681	82.0769	95.8495	86.8038	95.132	50.3319	72.9401	90.9373	42.4928	43.8748	66.2919	97.2852	77.2159	76.2165
79.2885	57.3413	66.7662	89.5538	86.9675	56.5732	96.1091	69.6678	53.9354	79.6156	51.0439	62.5992	59.3949	51.9911	42.194	50.6922	82.5598	76.9294	65.7913								60.5096	72.0924	66.636	93.3707	87.4305	85.4945	82.0702	95.5061	86.4837	96.7286	50.3269	73.2986	90.4803	42.4959	43.8778	67.5845	96.7012	77.0497	75.8439
78.9237	57.1135	67.5797	89.0836	87.112	57.0942	96.283	69.0418	54.2751	80.8614	51.1217	62.3434	59.4035	51.6892	42.2322	49.9406	84.1842	76.5907	65.4323								60.5036	71.9047	66.6091	93.4256	87.4416	85.018	82.0189	95.134	86.2585	98.3702	50.3258	73.5927	90.0601	42.4921	43.8729	69.261	96.0206	76.901	75.4997
78.512	56.8436	68.2463	88.5053	87.187	57.672	96.326	68.3465	54.9471	81.9891	50.9608	62.211	59.3933	51.455	42.2639	49.1533	85.7322	76.2742	65.0512								60.5025	71.7939	66.5775	93.3544	87.3215	84.5452	81.9119	94.6754	86.1619	99.9384	50.3348	73.8519	89.6456	42.4953	43.8627	70.8017	95.3378	76.7015	75.2747
78.2269	56.5977	68.8845	87.9002	87.2055	58.3771	96.2597	67.7422	55.6867	83.0484	50.9599	62.127	59.3877	51.2183	42.3188	48.3882	87.1578	75.9699	64.8416								60.5034	71.4656	66.5611	93.2603	87.1918	84.0543	81.7679	94.1759	86.1351	101.412	50.3386	73.9635	89.3323	42.4979	43.8686	72.1784	94.5733	76.5555	74.9305
77.9517	56.5202	69.4864	87.2737	87.1621	59.0611	96.2235	67.209	56.3935	84.0349	51.0196	62.1922	59.3799	51.0878	42.3835	47.8098	88.5166	75.6248	64.6006								60.5091	71.2898	66.5494	93.0444	86.9781	83.6743	81.6816	93.6256	86.3078	102.857	50.3475	74.0945	89.0424	42.4871	43.8759	73.6081	93.881	76.4035	74.6798
77.7431	56.5162	70.039	86.6101	87.2084	59.9557	96.0485	66.5762	57.2248	84.8635	51.1124	62.3895	59.3837	50.9942	42.4587	47.3428	89.7688	75.253	64.4398								60.5184	71.2519	66.5861	92.6442	86.7678	83.1033	81.5188	93.0255	86.6181	104.062	50.3437	74.0696	88.7834	42.4925	43.8792	75.0483	93.048	76.2672	74.3574
77.4973	56.4415	70.4005	85.8848	87.0266	60.8664	95.9093	66.0512	58.2666	85.6662	51.1708	62.7027	59.3897	50.8521	42.5485	46.791	91.0221	74.961	64.3588								60.5211	71.094	66.6337	92.173	86.5382	82.7206	81.3352	92.4688	86.8965	105.302	50.3358	74.1346	88.5424	42.4947	43.876	76.4891	92.3105	76.0845	74.0456
77.3009	56.4519	70.7692	85.2252	86.8668	61.6593	95.8568	65.6471	59.5441	86.417	51.1954	63.0463	59.3879	50.7056	42.648	46.205	92.1115	74.6427	64.2906								60.5209	70.9493	66.6325	91.7003	86.2076	82.3667	81.1524	91.8558	87.4309	106.25	50.3299	74.0659	88.2997	42.4926	43.8673	77.7766	91.4899	75.8985	73.8443
77.1989	56.4808	71.1025	84.4569	86.7365	62.5318	95.5689	65.3063	61.1216	86.8893	51.3751	63.4736	59.3941	50.5818	42.7272	45.7786	93.0517	74.3216	64.3334								60.5284	70.6771	66.7541	91.2457	85.9336	82.038	80.8219	91.2194	87.8703	107.214	50.3121	73.967	88.1259	42.4992	43.8752	78.9783	90.604	75.738	73.6484
77.1934	56.4876	71.4524	83.8253	86.5441	63.4419	95.3683	65.0729	62.5726	87.3416	51.5201	63.9396	59.3917	50.4923	42.827	45.3375	93.9195	73.895	64.2829								60.5426	70.5115	66.8666	90.6183	85.477	81.7346	80.5217	90.5781	88.4647	107.978	50.3154	73.8579	87.8587	42.4908	43.8856	80.0708	89.6534	75.5315	73.4302
77.2933	56.6144	71.7017	83.1554	86.3516	64.3387	95.06	64.9871	63.9684	87.5358	51.9426	64.4607	59.3849	50.3767	42.9089	45.0192	94.6944	73.5298	64.233								60.5614	70.2216	66.9358	90.039	85.0233	81.3855	80.3929	89.9048	89.0572	108.69	50.3167	73.7402	87.5271	42.4843	43.8958	81.1006	88.5916	75.3628	73.2082
77.5154	56.7363	71.9528	82.5899	86.1381	65.2299	94.9021	64.9872	65.2696	87.6674	52.3806	65.069	59.3912	50.2872	42.9765	44.5688	95.2481	73.0313	64.2711								60.5777	70.0232	67.1717	89.412	84.5902	81.0063	80.0774	89.1881	89.5915	109.249	50.3189	73.4	87.2317	42.493	43.8951	82.1906	87.5202	75.0685	73.0526
77.8255	56.8711	72.1989	82.0426	85.9536	66.0907	94.7567	64.9354	66.6639	87.7015	52.9125	65.6481	59.3867	50.2551	43.0202	44.231	95.6444	72.6718	64.342								60.5951	69.8698	67.3633	88.7715	84.1262	80.6401	79.772	88.5055	90.1891	109.58	50.3126	73.1119	86.8831	42.4998	43.888	83.0782	86.3447	74.7973	72.9309
78.229	56.9967	72.4572	81.6115	85.7282	67.0265	94.6975	64.9558	67.9681	87.5973	53.6876	66.2462	59.3864	50.1859	43.0191	43.8142	96.1167	72.0997	64.3909								60.6162	69.8576	67.5404	88.1633	83.5708	80.3858	79.494	87.8402	90.7866	109.812	50.3103	72.7617	86.746	42.5051	43.8731	83.8716	85.298	74.4935	72.8971
78.7602	57.1561	72.8312	81.1313	85.5105	67.9977	94.5315	65.0904	69.2855	87.4033	54.6096	66.7756	59.3909	50.0555	43.0056	43.4714	96.3196	71.5447	64.4147								60.766	70.0261	67.8636	87.5406	83.0474	80.0497	79.239	87.0272	91.2701	109.824	50.3061	72.3973	86.4426	42.5068	43.8708	84.6424	84.4426	74.3554	72.8169
79.4095	57.3136	72.9404	80.7148	85.3092	68.985	94.4935	65.0686	70.5173	87.0309	55.4762	67.3398	59.3971	49.9335	42.9951	43.0926	96.4535	71.0333	64.4842								61.135	70.4234	68.1916	86.9561	82.5232	79.8062	78.9866	86.4592	91.654	109.834	50.3059	71.8774	86.1565	42.4981	43.8563	85.2281	83.7472	74.1269	72.7572
80.1538	57.5734	73.0316	80.2722	85.1297	69.9657	94.3021	65.0639	71.6218	86.5666	56.4664	67.9602	59.4005	49.7989	42.9854	42.8564	96.4755	70.6453	64.5245								61.8648	71.0644	68.5005	86.253	81.844	79.4698	78.9144	85.8072	92.0961	109.766	50.3049	71.386	85.7119	42.4961	43.8604	85.8084	83.3293	73.8608	72.5881
81.0939	57.8324	72.6285	79.9204	84.9424	70.9223	94.2091	65.0365	72.7349	86.0936	57.4634	68.6687	59.3928	49.7066	42.9745	42.5829	96.4912	70.0948	64.563								62.9678	71.9606	68.9036	85.7105	81.3212	79.2511	78.8223	85.2558	92.5437	109.57	50.3072	70.8812	85.4157	42.4929	43.8594	86.3158	82.994	73.5747	72.6506
82.1231	58.037	72.7293	79.5993	84.7118	71.8014	94.0281	65.0474	73.8002	85.3814	58.6232	69.3983	59.3819	49.5995	42.9574	42.1344	96.3798	69.6065	64.7183								64.6214	73.0845	69.267	85.0617	80.7418	78.8921	78.8123	84.7741	93.0382	109.286	50.3154	70.307	85.1084	42.5037	43.8556	86.6895	82.7861	73.3553	72.6177
83.2824	58.6133	72.7384	79.3146	84.5146	72.7063	93.6502	64.9929	74.7321	84.5805	59.839	70.2336	59.3903	49.4767	42.9595	41.9022	96.1559	69.2019	64.9534								66.6763	74.3176	69.7196	84.5582	80.245	78.5399	78.9135	84.304	93.264	108.871	50.329	69.7187	84.568	42.5056	43.8565	86.9317	82.6948	73.203	72.7332
84.5824	59.144	72.7026	79.0032	84.2614	73.5761	93.3483	64.7717	75.6529	83.6785	61.0008	71.046	59.3917	49.4776	42.9747	41.5647	95.7943	68.7426	65.2695								69.1082	75.8661	70.1739	83.9338	79.6166	78.3325	79.0534	83.9363	93.4316	108.514	50.3348	69.011	84.2266	42.5044	43.8536	87.1681	82.6632	73.1211	72.7702
85.8951	59.7266	72.7029	78.6975	84.029	74.4394	92.9461	64.6267	76.5189	82.747	62.2496	71.8366	59.4004	49.4253	43.0081	41.384	95.2022	68.289	65.5595								71.6982	77.5408	70.5441	83.241	79.1976	78.1276	79.3411	83.6044	93.6193	107.962	50.3277	68.3789	83.9451	42.5002	43.8519	87.332	82.6063	73.1156	73.1593
87.3281	60.2031	72.7036	78.3506	83.6906	75.2934	92.3893	64.5384	77.2032	81.7626	63.4463	72.6067	59.4089	49.4165	43.0779	41.1527	94.7243	67.8056	65.7417								74.4121	79.5003	71.0427	82.6838	78.6515	77.838	79.7644	83.3896	93.7481	107.297	50.3255	67.711	83.5874	42.4939	43.8442	87.2808	82.5649	73.1318	73.7076
88.8419	60.9932	72.5919	78.0113	83.3002	75.9892	91.7099	64.4065	77.912	80.8041	64.6509	73.3075	59.3995	49.4611	43.1865	40.9559	93.8645	67.4828	65.9083								77.0133	81.6053	71.5525	82.2947	78.2341	77.5785	80.2604	83.1223	93.7257	106.629	50.3297	67.1246	83.3253	42.4944	43.8447	87.2795	82.4508	73.1926	74.4179
90.337	61.9158	72.5343	77.4717	82.8698	76.9307	91.1079	64.1682	78.4669	79.7589	65.8699	74.0588	59.3881	49.5471	43.315	40.7309	93.0833	67.061	66.0027								79.9341	83.6677	72.0976	81.7542	77.7757	77.3334	80.8987	82.9695	93.6478	105.802	50.3308	66.4661	83.1004	42.4967	43.8543	87.0643	82.2848	73.3313	75.221
91.7474	62.8711	72.422	77.0928	82.3535	77.7355	90.3915	63.8858	78.8437	78.818	66.9952	74.5378	59.387	49.7276	43.44	40.5642	92.2595	66.678	66.0753								82.7145	85.7345	72.5237	81.3193	77.3225	77.1765	81.8728	82.7942	93.5645	104.986	50.3462	65.9696	82.9143	42.4883	43.8444	86.7897	82.0505	73.5087	76.2771
93.0364	64.017	72.3188	76.7817	81.7588	78.3298	89.6016	63.5676	79.2826	77.8665	68.178	75.3361	59.3844	49.9449	43.5541	40.3687	91.5088	66.2762	66.1227								85.2821	87.8206	73.1022	80.9465	76.9284	77.0094	82.812	82.6007	93.2844	104.301	50.3446	65.4803	82.7491	42.4952	43.8352	86.5272	81.7313	73.7266	77.3852
94.2742	65.2707	72.3118	76.4652	81.1447	79.0552	88.6084	63.4162	79.4963	76.9466	69.2735	75.9684	59.3885	50.3011	43.6736	40.2387	90.6641	65.8907	66.123								87.7791	89.9605	73.7631	80.5617	76.5898	76.8651	83.8602	82.4705	92.989	103.551	50.3464	65.0471	82.6737	42.4917	43.8294	86.1099	81.393	73.9806	78.6943
95.3723	66.6419	72.2072	76.1817	80.4772	79.6118	87.644	63.0483	79.7074	76.1267	70.2177	76.5018	59.4007	50.7388	43.7757	40.2584	89.9952	65.4151	66.127								90.2028	92.0568	74.2239	80.331	76.2849	76.8587	85.0776	82.251	92.5646	102.783	50.3417	64.6971	82.6337	42.4892	43.8158	85.5841	80.8917	74.3946	80.0721
96.2905	68.2185	72.0891	75.8378	79.7416	80.1998	86.6484	62.8152	79.8292	75.4178	71.1368	76.9922	59.3906	51.2519	43.8361	40.2462	89.328	65.0186	66.1321								92.4966	94.0303	74.837	80.0456	75.9675	76.8302	86.1658	81.9781	92.1335	101.997	50.3388	64.4502	82.7497	42.4722	43.8122	85.0715	80.5247	74.8547	81.5039
97.0709	69.7542	72.0949	75.5478	78.969	80.7623	85.7213	62.5679	79.8387	74.7686	71.9721	77.4959	59.3939	51.8941	43.8615	40.2622	88.8988	64.539	66.1397								94.4966	95.9289	75.2487	79.8972	75.6704	76.8614	87.3389	81.7547	91.5998	101.275	50.3341	64.2528	83.0237	42.4705	43.8018	84.4595	80.114	75.4924	82.9982
97.8434	71.4179	72.001	75.2444	78.2321	81.2165	84.7156	62.4607	79.7594	74.0974	72.8608	77.9425	59.3993	52.5866	43.8553	40.2748	88.6074	64.1139	66.1566								96.2161	97.6272	75.6964	79.6099	75.3306	76.9979	88.5783	81.5404	90.952	100.601	50.3317	64.164	83.4889	42.473	43.8133	83.7176	79.7268	76.2842	84.4223
98.3584	73.1998	72.0262	74.9599	77.47	81.6293	83.5884	62.321	79.7492	73.5387	73.5106	78.2721	59.3956	53.3442	43.8592	40.3125	88.3692	63.768	66.1523								97.7452	99.2583	76.098	79.3734	75.0345	77.2137	89.9239	81.1825	90.1943	99.8095	50.3401	64.2024	84.1665	42.4749	43.7981	82.9613	79.3202	76.9787	85.8716
98.655	74.7402	71.9119	74.6987	76.6842	81.9625	82.5489	62.2503	79.6319	73.0022	74.179	78.6382	59.3876	54.2475	43.8565	40.3494	88.2118	63.4854	66.1402								99.046	100.755	76.4731	79.1597	74.7184	77.5137	91.2761	80.8607	89.3258	99.1902	50.3415	64.2694	85.1766	42.486	43.7841	82.2642	79.0343	77.8082	87.1731
98.7743	76.3481	71.8603	74.482	75.9002	82.2506	81.4823	62.0157	79.4649	72.4073	74.6803	78.9065	59.3861	55.2213	43.8644	40.3849	88.1121	63.1254	66.1114								100.1	102.078	76.7762	78.9799	74.3793	78.0023	92.5038	80.6186	88.4992	98.5171	50.3402	64.4001	86.3767	42.4876	43.7705	81.4331	78.7083	78.7669	88.3606
99.0166	77.962	71.875	74.2939	75.0566	82.5366	80.4569	61.9346	79.1848	72.1068	75.2391	79.2163	59.4016	56.2358	43.8705	40.4068	88.0284	62.8839	66.119								101.038	103.196	77.0443	78.7341	74.0758	78.5817	93.587	80.3858	87.5926	97.812	50.3342	64.6057	87.5971	42.4907	43.7714	80.6541	78.4557	79.8702	89.5748
99.294	79.5634	71.853	74.1601	74.1482	82.8419	79.4342	61.7391	78.925	71.5237	75.6329	79.408	59.4083	57.3983	43.8775	40.4197	87.9319	62.6902	66.103								101.792	104.174	77.2989	78.5921	73.7999	79.2725	94.7833	80.0806	86.628	97.1101	50.3373	64.7777	88.8369	42.495	43.7602	79.8917	78.0606	80.9597	90.5978
99.2427	81.0192	71.8394	74.0498	73.301	83.079	78.3511	61.5359	78.6932	71.0839	76.0501	79.5547	59.4105	58.4823	43.8728	40.4382	87.7972	62.5902	66.0745								102.513	104.891	77.4698	78.4884	73.5231	80.0054	95.8493	79.8331	85.6654	96.4885	50.3481	65.0232	90.0863	42.4906	43.7554	79.1267	77.7337	82.2029	91.5444
99.0809	82.4577	71.8218	73.994	72.3549	83.2584	77.4212	61.454	78.4131	70.7261	76.3035	79.7059	59.3995	59.7565	43.9028	40.5069	87.5494	62.5063	66.0397								103.013	105.417	77.6195	78.374	73.1928	80.843	97.1209	79.4952	84.8066	95.8475	50.3538	65.2838	91.2433	42.4987	43.7477	78.458	77.4647	82.9708	92.3275
98.3288	83.7206	71.8246	73.9601	71.4148	83.3864	76.4843	61.3424	78.1359	70.3953	76.5604	79.7803	59.3982	61.0424	43.9588	40.5848	87.0702	62.4818	65.8969								103.427	105.818	77.7291	78.2371	72.8926	81.7726	98.2685	79.0752	83.9345	95.2939	50.3648	65.4713	92.3135	42.4938	43.7385	77.6323	77.3596	84.0931	93.0937
98.1057	84.9518	71.8241	73.9235	70.4526	83.5085	75.513	61.1298	77.7469	69.9489	76.742	79.7391	59.4011	62.2745	44.0216	40.7146	86.6299	62.7266	65.7579								103.738	105.852	77.8314	78.1274	72.5127	82.6997	99.3478	78.7738	83.0935	94.612	50.3807	65.758	93.2723	42.4984	43.7426	76.9676	77.2928	85.4528	93.8247
97.603	85.9358	71.8589	73.8765	69.3726	83.5614	74.5467	61.0415	77.4516	69.6004	76.812	79.7525	59.406	63.5536	44.0996	40.8339	86.0547	62.8546	65.738								103.965	105.903	77.897	78.1384	72.2097	83.5456	100.349	78.4426	82.3144	94.0785	50.3865	66.0648	94.0868	42.5283	43.7417	76.2557	77.2533	86.5708	94.3208
97.1146	86.7135	71.8932	73.8434	68.3694	83.6156	73.6674	60.9551	77.1532	69.2788	77.1074	79.6286	59.4016	64.8874	44.1584	40.9727	85.4457	63.0106	65.6249								104.083	105.678	78.0737	78.1374	71.918	84.4271	101.303	78.1765	81.6484	93.4944	50.3776	66.32	94.8775	42.5644	43.7462	75.5462	77.3078	87.5287	94.7092
96.5667	87.5203	71.9677	73.8324	67.4161	83.5815	72.7313	60.9633	76.8149	68.9845	77.1061	79.4121	59.4001	66.1503	44.2303	41.2396	84.7565	63.2774	65.4875								104.168	105.312	78.0182	78.1212	71.6159	85.5015	102.205	77.9139	81.0735	92.882	50.3748	66.6082	95.5226	42.6302	43.7475	74.8934	77.5595	88.6465	94.9159
95.8993	87.9353	72.0704	73.8501	66.5092	83.5269	71.9046	60.8622	76.5529	68.7896	77.1012	79.1504	59.4028	67.371	44.3284	41.4995	83.9856	63.5836	65.3163								104.216	104.825	78.0394	78.1005	71.3395	86.3366	103.148	77.7563	80.5213	92.4072	50.3853	67.0057	96.0548	42.7055	43.7506	74.3424	77.9116	89.7335	94.9894
95.2399	88.0894	72.1732	73.8955	65.5422	83.4449	71.1786	60.7795	76.2676	68.6318	77.0861	78.7683	59.4009	68.5533	44.4341	41.8045	83.192	63.8928	65.1682								104.061	104.198	78.0451	78.0471	71.1189	87.2348	103.98	77.6656	79.9308	91.892	50.3783	67.2069	96.4372	42.7963	43.7642	73.6568	78.2432	90.7506	95.027
94.6266	88.3011	72.2865	73.9893	64.6397	83.3011	70.3566	60.7514	75.9516	68.5335	77.1111	78.3543	59.3971	69.6813	44.5236	42.1946	82.3674	64.3333	65.0189								103.811	103.493	78.0745	78.0498	70.9121	88.1154	104.692	77.6499	79.2074	91.2924	50.3711	67.5417	96.6382	42.9355	43.769	73.0544	79.1304	91.7424	94.8713
93.8707	88.3361	72.4983	74.0987	63.7731	83.0861	69.6154	60.7827	75.6654	68.5302	76.9511	77.8292	59.3969	70.8016	44.5972	42.6112	81.4975	64.7012	64.8692								103.368	102.697	78.0383	78.1244	70.7574	89.0041	105.279	77.7059	78.6753	90.8866	50.3806	67.7112	96.663	43.1577	43.771	72.5093	79.949	92.6563	94.5495
92.968	88.1557	72.6263	74.2439	62.89	82.8818	68.9043	60.8921	75.4	68.4189	76.898	77.1951	59.3879	71.9172	44.6466	43.1691	80.6736	65.1144	64.606								102.796	101.837	77.988	78.2314	70.6713	89.8027	105.952	77.8263	78.1042	90.4033	50.3745	67.8677	96.565	43.4144	43.7642	71.9439	80.9011	93.4636	94.028
92.1891	87.8805	72.7137	74.5048	62.0422	82.6154	68.2561	61.0221	75.1386	68.3096	76.6303	76.5596	59.395	72.9007	44.694	43.6818	79.8624	65.4756	64.3383								102.169	101.062	77.9762	78.3533	70.5984	90.6447	106.478	77.932	77.5578	89.9791	50.3663	68.0214	96.388	43.837	43.7528	71.3155	81.9505	94.3582	93.5157
91.5573	87.5963	72.8921	74.9857	61.2103	82.3323	67.6902	61.1057	74.9563	68.2713	76.3984	75.9632	59.4053	73.7886	44.7324	44.2725	79.0312	66.0439	64.1076								101.594	100.263	77.9246	78.435	70.5973	91.3373	107.001	78.07	76.8541	89.601	50.3592	68.0788	96.0667	44.3733	43.745	70.8666	83.0644	95.0401	92.852
91.0288	87.1601	72.9282	75.5241	60.3279	82.0138	67.2241	61.2241	74.8279	68.2698	76.0921	75.2362	59.3991	74.6859	44.8563	45.005	78.2561	66.4338	63.854								100.866	99.5853	77.8427	78.4836	70.6783	92.0654	107.442	78.1721	76.4174	89.298	50.3554	68.2142	95.6528	45.1573	43.7337	70.4342	84.3649	95.6431	92.1777
90.7204	86.5308	73.0319	76.1996	59.576	81.6348	66.8827	61.3362	74.7687	68.2536	75.7291	74.4712	59.3901	75.3866	44.9504	45.7704	77.2668	67.0128	63.6587								100.054	99.088	77.7819	78.5246	70.866	92.7482	107.763	78.3001	75.9238	89.0005	50.3437	68.3026	95.2074	46.1642	43.734	69.917	85.7842	96.3495	91.3954
90.6137	86.0518	73.0789	76.9458	58.7892	81.2736	66.6057	61.4192	74.7435	68.1909	75.3684	73.7967	59.3834	76.033	45.0851	46.7617	76.2135	67.557	63.5078								99.1255	98.7475	77.6848	78.6078	71.0549	93.3427	108.004	78.5168	75.4347	88.7947	50.3524	68.2055	94.6326	47.7195	43.7384	69.5849	87.2029	96.8999	90.5616
90.8514	85.453	73.0727	77.9284	58.0713	80.899	66.3629	61.4932	74.7292	68.1723	75.0171	73.0482	59.3919	76.7352	45.2728	47.925	75.1702	68.2328	63.3936								98.2203	98.5651	77.6672	78.75	71.3807	94.052	108.226	78.7895	74.9263	88.6914	50.3498	68.0859	93.9999	49.5432	43.7291	69.1918	88.9036	97.3264	89.9232
91.3342	84.7752	72.9974	78.9151	57.4436	80.4532	66.1596	61.6206	74.7332	68.1514	74.8135	72.3039	59.3856	77.3093	45.5172	49.1039	73.8223	68.8941	63.4842								97.1917	98.513	77.5329	78.957	71.7454	94.6051	108.295	79.3312	74.3723	88.6706	50.349	67.9801	93.341	51.7669	43.7298	68.7892	90.7542	97.7896	89.3495
92.0173	84.3773	72.9066	80.0012	56.8085	79.974	66.0796	61.6495	74.677	68.1252	74.5464	71.6169	59.3951	77.819	45.7267	50.4163	72.6142	69.6605	63.7592								96.2748	98.7519	77.4555	79.2106	72.1956	95.1046	108.342	79.9885	73.8598	88.7345	50.3427	67.7897	92.7016	53.9423	43.7221	68.5146	92.6072	98.0167	88.9483
92.7423	83.9839	72.7849	81.1353	56.2957	79.5338	66.0315	61.7077	74.627	68.1183	74.2551	70.9487	59.3917	78.4068	46.0672	51.702	71.4892	70.4644	64.3066								95.4082	99.1719	77.4842	79.5614	72.7449	95.5467	108.303	80.7853	73.6144	88.9751	50.3409	67.661	91.9102	56.3617	43.7141	68.2173	94.6058	98.2455	88.6808
93.506	83.7228	72.5656	82.1046	55.7929	78.9936	65.9457	61.8549	74.6177	68.1149	74.0901	70.3081	59.3855	78.7531	46.3639	53.2536	70.3543	71.2814	64.9582								94.4288	99.8052	77.3346	79.9812	73.3612	95.8894	108.226	81.7185	73.4465	89.362	50.3486	67.4751	91.1236	58.5164	43.7088	67.9625	96.4169	98.2975	88.5351
94.2907	83.6364	72.3448	83.3042	55.3597	78.3814	65.9361	62.0557	74.6203	68.1718	73.9386	69.843	59.38	79.1347	46.6158	54.7715	69.518	72.3312	65.7643								93.4898	100.51	77.2057	80.6382	73.9985	96.1727	108.145	82.5509	73.3729	89.8893	50.361	67.2165	90.3418	60.525	43.719	67.601	98.2391	98.3721	88.4203
95.1014	83.7637	72.1966	84.4023	54.9787	77.8213	66.0326	62.1489	74.5415	68.2489	73.7836	69.3311	59.3844	79.4226	47.1364	56.287	68.6529	73.3467	66.8119								92.6207	101.196	77.1269	81.3814	74.716	96.3881	107.982	83.5504	73.5268	90.599	50.3802	67.0008	89.6019	62.5825	43.7216	67.3947	99.9533	98.1729	88.5018
95.8251	84.1292	71.9795	85.642	54.7016	77.1978	66.1909	62.3198	74.457	68.3171	73.6288	68.9375	59.3942	79.6854	47.5214	57.9035	67.9307	74.3398	67.9275								91.7845	101.884	77.1208	82.3586	75.5863	96.5686	107.923	84.7137	73.7171	91.4129	50.3896	66.7639	88.8994	64.4266	43.7269	67.0323	101.446	97.966	88.6986
96.3849	84.4445	71.7584	86.7695	54.5358	76.5373	66.3515	62.5228	74.351	68.3741	73.4755	68.5466	59.3964	79.8892	47.6648	59.5257	67.4607	75.3146	69.0923								91.0492	102.588	77.1545	83.4546	76.4958	96.6002	107.732	85.7451	74.0746	92.3648	50.416	66.4864	88.2978	66.2023	43.7362	66.7703	102.634	97.592	88.9621
96.9526	85.0321	71.5623	87.8798	54.4567	75.8784	66.5832	62.5768	74.2442	68.4208	73.3947	68.1979	59.3952	80.1145	47.9095	61.094	67.0044	76.3739	70.2905								90.4125	103.21	77.1223	84.5937	77.4298	96.6258	107.448	86.8984	74.415	93.2297	50.4787	66.196	87.8005	67.9163	43.7116	66.5506	103.893	97.184	89.3184
97.5555	85.5238	71.3221	89.0072	54.4494	75.2627	66.77	62.6918	74.1047	68.5079	73.3423	67.9759	59.3895	80.1415	48.1845	62.4737	66.7524	77.4042	71.5116								89.9275	103.811	77.1738	85.9319	78.3939	96.5871	107.191	87.9848	74.7556	94.354	50.6068	65.7601	87.3619	69.414	43.7111	66.2686	104.814	96.6266	89.7381
97.8686	86.1536	71.1143	89.991	54.4856	74.6266	67.0628	62.9371	73.8933	68.6413	73.2318	67.7021	59.3902	80.1682	48.385	63.9178	66.632	78.5472	72.6919								89.2999	104.167	77.2073	87.4703	79.3796	96.5865	106.877	89.0772	75.2689	95.3965	50.8239	65.464	86.9349	71.0355	43.7014	65.9324	105.48	96.1125	90.1712
98.0698	86.4948	70.8035	90.8701	54.4934	73.9501	67.3287	63.2448	73.6119	68.6859	73.149	67.5503	59.3875	80.0948	48.5015	65.2192	66.6256	79.5484	73.8435								88.8704	104.344	77.2158	88.9361	80.3841	96.4624	106.546	90.2796	75.9138	96.5209	51.1359	65.0921	86.5625	72.4443	43.6907	65.6154	105.898	95.5044	90.4941
98.0171	86.9066	70.5763	91.7194	54.558	73.2958	67.5341	63.7065	73.3527	68.7337	73.0615	67.4481	59.4054	80.0866	48.5429	66.5142	66.6313	80.5838	75.031								88.4155	104.485	77.3143	90.5309	81.3822	96.3642	106.264	91.4699	76.871	97.7377	51.5163	64.8061	86.3335	73.8422	43.7118	65.4666	106.072	94.8908	90.7876
97.7865	87.1939	70.2296	92.4542	54.6381	72.7067	67.7944	64.1514	73.0359	68.7908	73.0861	67.3703	59.4073	79.9921	48.6416	67.6655	66.5383	81.5358	76.2006								87.9843	104.491	77.3639	92.2447	82.4003	96.2865	105.976	92.5444	77.9712	98.8848	51.8912	64.4898	86.0935	75.1788	43.7085	65.1538	106.168	94.2687	90.9989
97.4266	87.3952	69.9486	93.0818	54.6833	72.0509	68.0357	64.7931	72.6776	68.8332	73.0008	67.417	59.4058	79.9087	48.7735	68.7735	66.5683	82.5027	77.2495								87.6437	104.485	77.3409	94.0768	83.4454	96.203	105.765	93.7028	79.0769	100.05	52.8236	64.1835	85.9122	76.5669	43.7052	65.0319	106.158	93.7044	91.0864
96.912	87.4301	69.606	93.7228	54.7261	71.4147	68.3621	65.579	72.2999	68.8616	72.8796	67.4863	59.4055	79.7502	48.9258	69.8501	66.4967	83.4947	78.4017								87.2888	104.263	77.4103	95.853	84.329	96.125	105.572	94.7455	80.3092	101.287	53.6633	64.0337	85.7048	77.9078	43.6973	64.813	105.898	93.0821	91.0651
96.3663	87.3388	69.2454	94.2187	54.7542	70.8764	68.694	66.2906	71.8911	68.8997	72.7346	67.6479	59.401	79.4389	49.0678	70.7081	66.4139	84.2911	79.3817								86.8404	103.844	77.3695	97.592	85.2969	95.9313	105.36	95.6635	81.4688	102.455	54.6502	63.896	85.5274	79.2917	43.6887	64.7017	105.486	92.5682	90.9997
95.9111	86.9705	68.9099	94.759	54.8154	70.2554	69.1427	67.0365	71.4224	68.896	72.6973	67.7834	59.4023	79.2816	49.2237	71.5948	66.2472	85.1778	80.2928								86.5073	103.328	77.3422	99.3577	86.2225	95.8264	105.162	96.5774	82.6951	103.497	55.7479	63.7689	85.3078	80.5843	43.6718	64.5859	104.98	92.0593	90.8195
95.2668	86.6488	68.5003	95.175	54.9064	69.6547	69.7974	67.8661	71.025	68.8863	72.5178	67.9457	59.4005	78.9492	49.4105	72.4593	65.9093	85.979	81.0071								86.0442	102.768	77.3793	101.146	87.0757	95.6452	104.96	97.2265	83.803	104.698	56.9329	63.6349	85.1931	81.8072	43.6905	64.5361	104.371	91.6371	90.4616
94.6712	86.2528	68.198	95.5195	55.0032	69.1318	70.3844	68.7249	70.5389	68.805	72.3338	68.1064	59.3949	78.6969	49.6057	73.1301	65.6318	86.7611	81.8938								85.7684	101.942	77.4902	102.799	87.8841	95.4104	104.782	97.7626	84.9677	105.651	58.1467	63.6092	85.023	82.9398	43.7025	64.4127	103.878	91.1909	90.0574
94.0304	85.5573	67.816	95.7299	55.0711	68.4891	71.0943	69.6148	70.1333	68.7147	72.0424	68.2993	59.4028	78.2921	49.7832	73.9995	65.5259	87.4386	82.5486								85.5415	101.066	77.5989	104.268	88.6982	95.243	104.728	98.2171	86.0249	106.528	59.5373	63.5914	84.8096	84.0697	43.7078	64.286	102.997	91.0059	89.5683
93.2223	84.9127	67.5529	96.0142	55.204	67.9079	72.0526	70.4951	69.6766	68.6161	71.6743	68.5712	59.3967	77.9931	49.9266	74.6219	65.4974	88.1798	83.276								85.3232	100.124	77.7215	105.735	89.5298	95.0078	104.624	98.5475	87.0354	107.356	60.8775	63.5181	84.5635	84.994	43.7217	64.2246	102.117	90.8277	89.0009
92.4158	84.1904	67.2313	96.1701	55.4266	67.3518	73.0744	71.4972	69.1594	68.5064	71.3515	68.7798	59.3947	77.6418	50.0488	75.1801	65.4198	88.7404	83.8353								85.0299	99.1915	77.8536	107.161	90.1563	94.8076	104.6	98.8465	88.1119	108.105	62.3388	63.4691	84.4088	85.8092	43.6994	64.1631	101.104	90.7662	88.3868
91.6262	83.3247	66.9895	96.2566	55.6276	66.7825	74.156	72.4833	68.7815	68.3905	70.8917	68.9739	59.3846	77.3361	50.1722	75.6943	65.3166	89.2863	84.1024								84.7089	98.1186	78.0232	108.356	90.8134	94.7589	104.527	99.036	89.062	108.749	63.8712	63.3814	84.1562	86.5914	43.691	63.9942	100.33	90.7515	87.8621
90.769	82.5155	66.6633	96.2964	55.8029	66.2675	75.4627	73.3913	68.3308	68.2938	70.4273	69.2007	59.3824	76.984	50.2779	76.0499	65.2279	89.7534	84.3771								84.5041	97.0915	78.1989	109.543	91.2946	94.6569	104.446	99.0838	90.0108	109.313	65.4148	63.3101	83.9426	87.2995	43.6754	63.8646	99.4388	90.8365	87.3388
89.7225	81.6478	66.527	96.2337	55.9926	65.7269	76.6783	74.3569	67.8717	68.2336	69.7781	69.3751	59.3864	76.6668	50.3667	76.4409	65.1796	90.1876	84.6845								84.1779	96.0259	78.4124	110.53	91.7568	94.6239	104.384	99.0907	90.9373	109.714	67.0086	63.2639	83.7318	87.8802	43.6696	63.8125	98.5288	90.9366	86.8308
88.7684	80.8004	66.2804	96.1435	56.2802	65.163	77.9859	75.3677	67.3634	68.2597	69.2344	69.6018	59.3856	76.3829	50.443	76.7632	65.1311	90.5918	84.6101								83.9187	94.8848	78.574	111.368	92.1326	94.7328	104.307	98.8871	91.7708	109.994	68.6515	63.2301	83.4349	88.3127	43.6719	63.6175	97.7101	91.2762	86.2188
87.798	79.9458	66.0329	96.0436	56.4855	64.6216	79.4235	76.2797	66.8311	68.3903	68.6021	69.7645	59.3916	75.9646	50.5278	77.0255	65.1328	90.7964	84.6749								83.5775	93.8231	78.6839	112.1	92.4826	94.773	104.149	98.6944	92.5331	110.236	70.3518	63.1792	83.1841	88.6988	43.6612	63.5219	96.9266	91.5397	85.7297
86.8995	79.1044	65.8507	96.0181	56.6266	64.0772	80.9678	77.2476	66.2365	68.5736	67.886	69.9223	59.3881	75.6339	50.6072	77.2579	65.1911	90.952	84.5003								83.3015	92.8323	78.9117	112.741	92.7271	94.7999	104.064	98.319	93.2411	110.317	72.0202	63.1231	82.8954	89.061	43.6395	63.3626	96.2841	91.8189	85.1064
85.9403	78.2403	65.5268	95.8721	56.7974	63.6538	82.443	77.9841	65.6403	68.811	67.2592	70.1253	59.387	75.3067	50.6524	77.0843	65.3364	91.1278	84.274								83.0011	91.7374	79.132	113.176	92.9165	94.9438	103.828	97.9141	93.8679	110.289	73.5157	63.0793	82.6324	89.2781	43.6244	63.3164	95.7081	92.1683	84.5729
85.1432	77.4035	65.3067	95.6146	56.9352	63.1383	83.9214	78.6077	65.0685	69.2132	66.5234	70.1038	59.3753	74.8832	50.7072	77.0591	65.6574	91.1647	84.0155								82.7993	90.8063	79.3222	113.514	92.9881	94.9826	103.632	97.4474	94.393	110.157	74.943	63.0269	82.2677	89.3763	43.6055	63.2791	95.4089	92.4311	84.0141
84.3466	76.5557	65.0254	95.3921	57.0093	62.6737	85.318	79.292	64.5613	69.6485	65.4398	70.095	59.3711	74.5487	50.7255	76.9837	66.0838	91.1159	83.6818								82.5285	89.8031	79.5129	113.537	93.0769	95.0461	103.396	96.9482	94.772	109.806	76.329	62.9645	81.9314	89.483	43.591	63.1856	95.3209	92.7761	83.5172
83.7531	75.7818	64.7147	95.198	57.0147	62.1634	86.7663	79.7486	64.1166	70.1224	64.7374	70.035	59.3812	74.2445	50.7224	76.8903	66.6509	91.0989	83.2826								82.3723	88.801	79.7704	113.567	93.0303	94.9962	103.198	96.3447	95.021	109.415	77.6124	62.8801	81.6118	89.5429	43.599	63.0935	95.3887	92.9585	82.9161
83.2597	74.983	64.3946	95.0314	56.9885	61.7907	88.2795	80.0547	63.6686	70.67	63.881	70.0637	59.3895	73.9186	50.7101	76.7299	67.366	91.0185	82.8025								82.2154	87.7337	79.9289	113.509	92.9273	94.9426	102.807	95.7599	95.2183	108.806	78.9203	62.7741	81.3186	89.5296	43.5922	63.0278	95.7254	93.1287	82.4631
82.8582	74.2563	64.1662	94.8706	56.9021	61.3322	89.762	80.1277	63.238	71.2122	63.0596	69.9156	59.3863	73.6825	50.6851	76.5022	68.2817	90.7841	82.3638								82.0808	86.8057	80.0681	113.488	92.7272	94.8096	102.451	95.1577	95.3625	108.217	80.0008	62.6419	80.989	89.4085	43.5978	62.9647	96.1748	93.2637	82.0766
82.5316	73.5962	63.8402	94.7349	56.8612	60.9556	91.149	80.2392	62.9132	71.8338	62.0914	69.8613	59.3807	73.5486	50.611	76.3102	69.2284	90.5576	81.9669								81.9984	85.8736	80.1748	113.335	92.4052	94.5115	102.086	94.5781	95.4067	107.41	81.0282	62.5395	80.6478	89.2915	43.5981	62.8309	96.6464	93.2751	81.6496
82.2988	72.9495	63.4768	94.6262	56.8497	60.5169	92.4555	80.366	62.641	72.466	61.1728	69.6986	59.3774	73.3537	50.5003	75.9835	70.4622	90.4377	81.6383								81.9827	84.8907	80.24	113.017	92.0893	94.2598	101.648	94.1073	95.2872	106.378	81.9028	62.4258	80.3514	89.0738	43.5945	62.8444	97.167	93.2555	81.2043
82.0839	72.3928	63.1305	94.5952	56.7836	60.1558	93.596	80.2249	62.4132	73.1973	60.197	69.4431	59.3725	73.1379	50.3355	75.7447	71.6559	90.1721	81.466								82.0634	83.9914	80.3233	112.578	91.6926	93.7898	101.179	93.6513	95.1112	105.267	82.699	62.3118	80.1278	88.8934	43.5833	62.8633	97.8722	93.1965	80.8099
81.903	71.9487	62.7497	94.665	56.6736	59.8643	94.9202	80.1906	62.1838	73.806	59.2723	69.1709	59.3766	73.0078	50.1396	75.4504	72.9887	89.9147	81.3447								82.2546	83.1249	80.406	112.038	91.2253	93.3113	100.756	93.3343	94.7919	104.098	83.3981	62.2152	79.9506	88.5434	43.5793	62.8552	98.5947	93.0119	80.3716
81.6967	71.615	62.4105	94.7845	56.6306	59.5215	95.9188	79.9859	61.8829	74.5146	58.3637	68.8204	59.3837	72.8683	49.9034	75.0162	74.3791	89.8712	81.4441								82.5612	82.2585	80.4108	111.497	90.6752	92.6481	100.127	93.0519	94.4691	102.842	84.0651	62.1314	79.8372	88.2165	43.5833	62.9067	99.3905	92.9149	80.0196
81.5662	71.3111	62.0621	94.9466	56.5564	59.2339	96.997	79.6471	61.8022	75.1129	57.4709	68.4677	59.3901	72.799	49.6385	74.7484	75.7894	89.6889	81.6729								83.0386	81.4767	80.3776	111.052	90.056	91.9484	99.6684	92.8975	94.0378	101.578	84.5371	62.0562	79.7152	87.8835	43.596	63.0653	99.8755	92.5696	79.692
81.3864	71.063	61.6846	95.0518	56.3881	58.9748	97.7728	79.3765	61.8522	75.7621	56.5762	68.0614	59.3875	72.7733	49.4039	74.3615	77.1795	89.4474	81.9641								83.6813	80.6345	80.3361	110.47	89.4944	91.1559	99.0979	92.8149	93.5099	100.192	84.9202	62.0016	79.6184	87.7064	43.608	63.3325	100.441	92.3037	79.3788
81.2336	70.8687	61.3612	95.203	56.1913	58.7518	98.5192	79.0388	61.9238	76.4984	55.7264	67.4531	59.3767	72.8219	49.1634	73.9309	78.4656	89.221	82.2683								84.5014	80.0551	80.299	109.856	88.9042	90.2729	98.5269	92.8773	92.9398	98.7871	85.1692	61.9471	79.5659	87.3121	43.6052	63.5874	100.842	91.9417	79.0235
81.0102	70.6368	60.9741	95.5052	56.0531	58.5757	99.1963	78.6187	61.9751	77.1761	54.8919	67.0267	59.3648	72.8843	48.9046	73.4477	79.5901	89.0125	82.708								85.6928	79.3848	80.1509	109.2	88.3264	89.3932	97.9294	92.9257	92.318	97.3943	85.2981	61.9007	79.5639	86.7497	43.5879	64.0996	101.172	91.5367	78.7898
80.8568	70.3848	60.6828	95.7858	55.8303	58.4513	99.8555	78.1641	62.022	78.0382	54.2162	66.5	59.3645	72.8959	48.5627	73.1547	80.5421	88.8343	83.2296								87.0756	78.7309	79.9796	108.471	87.7876	88.2235	97.2393	93.3042	91.6761	95.9896	85.3358	61.8563	79.5992	86.3069	43.5639	64.6586	101.472	91.1494	78.4979
80.7502	70.1776	60.3324	96.0923	55.6864	58.3521	100.372	77.6957	62.1524	79.0546	53.6411	65.9415	59.3761	73.0071	48.3017	72.8354	81.4412	88.5691	83.6395								88.7348	78.1839	79.7547	107.847	87.1493	87.1727	96.655	93.5446	91.0056	94.5854	85.3281	61.8322	79.6495	85.7429	43.5606	65.4474	101.69	90.7105	78.2523
80.6488	69.8825	60.0028	96.4576	55.3721	58.3528	100.714	77.3016	62.3462	80.1619	53.0149	65.3925	59.3901	73.1578	48.1301	72.5444	82.414	88.3738	84.0889								90.4216	77.5955	79.5115	107.08	86.7604	86.0085	96.0107	93.7918	90.2643	93.2469	85.1652	61.8159	79.741	85.2198	43.5578	66.2052	101.796	90.2463	78.0036
80.5822	69.5559	59.6884	96.7714	55.2394	58.4073	101.003	76.8052	62.5017	81.2299	52.5098	64.8164	59.3816	73.3321	47.851	72.4959	83.247	88.242	84.5342								92.322	77.1052	79.2534	106.346	86.2773	84.8296	95.2701	94.0357	89.5644	91.9062	84.9702	61.8239	79.8191	84.756	43.5551	67.2847	101.943	89.7263	77.7507
80.4523	69.1645	59.3417	97.0689	54.9519	58.5298	101.305	76.3748	62.5782	82.4779	52.0169	64.3022	59.3834	73.3766	47.5243	72.547	83.9624	88.1619	84.8682								94.3286	76.6111	78.9102	105.626	85.9569	83.5262	94.7341	94.2512	88.8969	90.6543	84.6294	61.8324	79.9075	84.2378	43.5512	68.1834	102.03	89.1712	77.4413
80.3062	68.6873	59.0386	97.1833	54.6132	58.7352	101.438	75.9755	62.5903	83.6791	51.5269	63.6966	59.3734	73.5448	47.2583	72.5824	84.6626	88.1505	85.1407								96.3125	76.1331	78.6244	104.946	85.6648	82.5814	93.9239	94.4402	88.3717	89.5368	84.2255	61.8487	80.0047	83.7862	43.5402	69.3363	101.955	88.6106	77.2065
80.2405	68.2647	58.7822	97.3432	54.3229	58.9714	101.446	75.5517	62.5669	84.7882	51.0821	63.1318	59.3646	73.6531	47.0423	72.6517	85.3128	88.0157	85.265								98.5397	75.5626	78.4099	104.298	85.4674	81.5104	93.2649	94.5905	87.7578	88.4008	83.7854	61.8585	80.095	83.2942	43.5306	70.4936	101.859	87.9837	76.9969
80.1388	67.9903	58.5757	97.5366	54.0117	59.2516	101.452	75.0622	62.5391	85.9183	50.6711	62.7063	59.3698	73.7644	46.9465	72.88	85.7823	87.911	85.39								100.47	75.0196	78.0983	103.768	85.3595	80.4057	92.7532	94.6794	87.3603	87.3338	83.2905	61.8756	80.155	82.8867	43.5094	71.8369	101.574	87.3637	76.8247
80.0669	67.6293	58.3861	97.6379	53.6103	59.6345	101.399	74.5792	62.4066	87.076	50.2091	62.2845	59.3703	73.7919	46.7934	73.0542	86.2321	87.8219	85.3162								102.247	74.5934	77.8519	103.308	85.3597	79.279	91.9457	94.6798	87.0843	86.3116	82.6843	61.9346	80.1858	82.5133	43.5047	73.1859	101.11	86.777	76.5698
80.0247	67.1752	58.2363	97.677	53.3637	60.0526	101.193	74.0805	62.2252	88.0264	49.8849	61.9668	59.3688	73.9017	46.6234	73.3392	86.5188	87.615	85.1725								104.083	74.1121	77.7006	102.993	85.4424	78.1201	91.3641	94.7401	86.9224	85.369	82.1439	61.9989	80.1985	82.006	43.5069	74.4378	100.596	86.0742	76.2927
80.0403	66.8586	58.086	97.7298	53.0159	60.5192	100.935	73.6479	61.962	88.8583	49.5465	61.6946	59.3717	73.8358	46.3523	73.4854	86.8127	87.2897	84.914								105.86	73.7022	77.4335	102.814	85.6184	76.6421	91.1159	94.6029	86.8731	84.3778	81.4522	62.1126	80.2122	81.5858	43.5035	75.6744	99.9677	85.3723	76.0483
80.1297	66.5118	57.8959	97.6727	52.7907	61.1729	100.58	73.1752	61.8656	89.5464	49.2662	61.6164	59.3584	73.9255	46.1819	73.7832	86.8932	86.889	84.6199								107.401	73.1922	77.214	102.656	85.8365	75.5113	90.5339	94.4812	86.9269	83.497	80.7042	62.2611	80.2456	81.2006	43.4923	77.0049	99.2939	84.7155	75.9312
80.2355	66.2803	57.7479	97.5876	52.6099	61.8839	100.293	72.7207	61.6224	90.0896	49.0208	61.6011	59.3581	73.8266	46.0452	74.0254	86.9427	86.4374	84.2108								108.823	72.933	77.0785	102.609	86.1072	74.4759	89.7956	94.237	87.1521	82.6978	79.9196	62.4845	80.2503	80.8084	43.4923	78.3365	98.4351	84.0412	75.6735
80.332	65.8915	57.579	97.3869	52.3351	62.5865	99.9618	72.0624	61.5432	90.5358	48.7708	61.6281	59.3567	73.7764	45.8693	74.2309	86.9532	85.9535	83.7824								110.084	72.7084	77.0346	102.688	86.3706	73.343	89.311	93.9586	87.4567	81.8984	79.0503	62.7257	80.1888	80.3879	43.4921	79.8045	97.4861	83.4808	75.5269
80.5075	65.4625	57.5365	97.2285	52.0714	63.3543	99.65	71.4001	61.3636	90.991	48.5952	61.8461	59.3663	73.673	45.6739	74.4829	86.8325	85.4574	83.079								111.134	72.6599	76.9209	102.89	86.6952	72.32	88.7494	93.5723	87.9093	81.1508	78.1548	63.0725	80.0831	80.054	43.4792	80.9949	96.4643	83.0408	75.3404
80.7432	65.1351	57.4372	96.9756	51.7455	64.2755	99.2768	70.8455	61.3115	91.2617	48.4235	62.0732	59.3614	73.6289	45.4905	74.7206	86.7115	84.8393	82.3969								112	72.7447	76.7678	103.232	86.9635	71.1557	88.2453	93.1223	88.4071	80.3667	77.2566	63.4895	79.9584	79.6266	43.4594	82.2667	95.4051	82.6143	75.2607
81.0114	64.8137	57.4567	96.6248	51.3204	65.2447	98.9455	70.2095	61.113	91.3482	48.05	62.3078	59.3581	73.4132	45.3325	74.8644	86.5036	84.1853	81.6742								112.743	72.9958	76.7174	103.625	87.2381	69.5223	87.7124	92.4975	89.0419	79.6702	76.2763	63.8159	79.7743	79.1642	43.464	83.5819	94.4065	82.1958	75.221
81.3007	64.5214	57.579	96.2572	50.9893	66.2035	98.6559	69.455	60.982	91.3973	47.8678	62.638	59.351	73.2803	45.1737	75.0358	86.2856	83.6404	80.7911								113.262	73.5405	76.6341	104.103	87.4731	68.1631	87.2371	91.8764	89.68	79.0761	75.1992	64.2575	79.5944	78.8861	43.4631	84.7004	93.4063	81.765	75.1626
81.7367	64.227	57.6997	95.8007	50.6689	67.4001	98.3288	68.776	60.9718	91.3392	47.7289	62.9265	59.3502	73.0305	45.0142	75.0733	85.9223	83.0163	79.9689								113.331	74.1546	76.4781	104.557	87.7372	66.8929	86.8034	91.2265	90.3206	78.421	74.1675	64.7796	79.4639	78.5606	43.4558	85.8119	92.4352	81.3168	75.0944
82.3209	63.9384	58.0104	95.4165	50.3095	68.5528	98.1696	68.0564	60.967	91.2395	47.4165	63.0957	59.351	72.7346	44.8699	75.2718	85.5544	82.3612	79.0799								113.319	75.177	76.3277	105.066	88.0132	65.6607	86.3291	90.5991	90.9977	77.7673	73.1552	65.273	79.3674	78.2885	43.4645	86.8463	91.5024	80.8087	75.0669
83.0705	63.6967	58.4564	94.9054	49.9578	69.754	97.895	67.254	60.8916	90.9905	47.3001	63.397	59.3553	72.5478	44.7629	75.4278	85.1371	81.6493	78.2209								113.252	76.3251	76.1502	105.584	88.1	64.4535	85.8373	89.9635	91.6745	77.2159	72.1246	65.726	79.3151	77.9434	43.4526	87.8972	90.5869	80.3008	75.0658
83.9886	63.4363	58.8462	94.4323	49.6156	71.0777	97.677	66.3886	60.7427	90.6236	47.0923	63.5983	59.3476	72.2189	44.6817	75.4417	84.7223	80.8826	77.3042								112.917	77.8623	76.0087	106.199	88.2318	63.3937	85.3833	89.3221	92.4098	76.6482	71.1456	66.2621	79.3154	77.5825	43.4546	88.8959	89.7166	79.7805	75.0318
85.0882	63.0819	59.4365	93.9389	49.2318	72.4775	97.3789	65.817	60.7078	90.2298	46.9667	63.8067	59.3591	71.8421	44.617	75.5428	84.3218	80.2092	76.4015								112.404	79.4612	75.8294	106.821	88.5285	62.3114	85.0806	88.626	92.9881	76.0071	70.2328	66.8932	79.3657	77.3472	43.4456	89.7515	89.0391	79.2481	75.0564
86.3534	62.7432	60.2754	93.3244	48.813	73.8601	97.2228	65.1777	60.4385	89.7079	46.9644	63.9617	59.351	71.5098	44.5569	75.6175	84.1965	79.5326	75.5595								111.872	81.4275	75.687	107.344	88.5029	61.4445	84.6776	88.0124	93.5176	75.4893	69.3981	67.5057	79.4286	77.0348	43.4527	90.541	88.2925	78.8208	75.1035
87.7151	62.4819	61.2459	92.6458	48.4709	75.3787	96.9018	64.5847	60.3	89.0049	46.8954	64.11	59.3445	71.103	44.5013	75.4004	84.0612	78.8215	74.7514								111.246	83.6807	75.478	107.874	88.5013	60.604	84.2754	87.3779	94.0302	74.9967	68.6162	68.0769	79.5787	76.7763	43.469	91.2302	87.7312	78.4589	75.2008
89.0633	62.2434	62.0641	91.9691	48.1063	76.8283	96.5704	64.2156	60.0556	88.2786	46.902	64.2023	59.3426	70.6447	44.4513	75.3254	84.1438	78.1132	73.938								110.471	86.0706	75.3466	108.457	88.4129	59.793	83.9355	86.7207	94.5268	74.5089	67.9964	68.5872	79.8462	76.5259	43.4777	91.8879	87.1144	78.0714	75.301
90.4066	61.9913	62.6717	91.3074	47.7462	78.2646	96.2228	63.437	59.9238	87.5229	46.7841	64.2992	59.3486	70.1197	44.398	75.1393	84.2887	77.1973	73.3016								109.886	88.6507	75.2232	108.928	88.3964	59.1147	83.5681	86.0965	94.8503	74.1274	67.4266	69.0727	80.1911	76.2387	43.4727	92.4671	86.6346	77.8074	75.422
91.7098	61.7722	63.4269	90.7064	47.4279	79.6465	95.8525	62.8356	59.7428	86.7468	46.6663	64.415	59.3416	69.6836	44.3694	75.0275	84.3889	76.4424	72.7128								109.199	91.3587	75.0611	109.369	88.3209	58.7056	83.2115	85.4417	95.2282	73.8184	66.8677	69.5952	80.7072	75.9005	43.4506	92.9286	86.0667	77.5675	75.5321
92.9839	61.5868	64.3623	90.0348	47.1999	81.0696	95.3076	62.3515	59.523	85.9534	46.5121	64.5391	59.3461	69.097	44.3605	74.6914	84.4616	75.6372	72.2268								108.617	93.8891	74.8652	109.883	88.1719	58.3982	82.9072	84.8975	95.4989	73.6053	66.4318	70.1762	81.5014	75.7409	43.4276	93.3316	85.4667	77.3252	75.6184
94.1281	61.3479	65.3595	89.4252	46.9333	82.4156	94.7199	61.8512	59.3628	85.2253	46.2692	64.6394	59.3524	68.4835	44.3475	74.3989	84.4047	74.7286	71.7711								108.112	96.3595	74.7188	110.142	87.9789	58.1843	82.5049	84.3169	95.7169	73.4362	65.9902	70.6561	82.5406	75.6034	43.4203	93.6365	84.8152	77.1371	75.7008
95.1438	61.036	66.0721	88.8208	46.7152	83.718	94.2141	61.3112	59.1931	84.4626	46.1941	64.778	59.3427	67.9377	44.3201	74.021	84.2918	73.7251	71.3657								107.71	98.8288	74.6248	110.343	87.7827	58.1233	82.1777	83.7447	95.8571	73.3862	65.6243	71.0875	83.8867	75.4378	43.4102	93.9768	84.128	76.942	75.7552
96.0412	60.8125	66.9276	88.191	46.5687	84.944	93.5379	60.8389	59.0966	83.5562	46.1534	64.7236	59.3282	67.3634	44.304	73.7249	84.2049	73.0339	71.0279								107.311	101.111	74.4957	110.562	87.4722	58.2783	81.7691	83.1626	95.9215	73.4385	65.3719	71.3607	85.3469	75.276	43.412	94.0951	83.4251	76.6992	75.7879
96.8139	60.5138	67.723	87.492	46.4559	86.1158	92.6173	60.3215	59.0303	82.9765	46.1849	64.7224	59.3207	66.6968	44.2846	73.3417	84.1013	72.3964	70.6667								107.067	103.221	74.3425	110.681	87.2518	58.5009	81.4532	82.7953	95.8815	73.5653	65.1561	71.7322	86.9625	75.056	43.3898	94.1868	82.738	76.4792	75.7971
97.6319	60.1623	68.4025	86.8559	46.4072	87.1132	91.7634	59.8783	58.9617	82.2079	46.2279	64.6689	59.3249	66.0288	44.2616	72.7576	83.7435	71.6922	70.3748								107.072	105.027	74.2014	110.507	86.9179	58.8968	81.0362	82.5007	95.7809	73.8231	65.0103	72.0888	88.5807	74.7908	43.3617	94.2059	82.1795	76.2243	75.8225
98.0052	59.843	69.0108	86.1798	46.3882	88.0641	90.8583	59.526	58.881	81.6435	46.3326	64.5412	59.3383	65.334	44.2423	72.3205	83.2947	70.9086	69.9839								107.045	106.623	74.0243	110.505	86.5088	59.491	80.7991	82.1558	95.6159	74.1507	64.8456	72.3329	90.4298	74.5922	43.3448	94.1109	81.6637	76.0316	75.8749
98.1818	59.5569	69.609	85.4646	46.4059	88.962	89.8346	59.2296	58.7482	81.0464	46.4633	64.4155	59.3403	64.6394	44.2149	71.8295	82.7781	70.2852	69.6746								107.171	107.959	73.8868	110.382	86.0925	60.2243	80.5531	81.9615	95.3574	74.5696	64.6825	72.6064	92.2587	74.3564	43.3252	94.0532	81.3598	75.7421	76.0048
98.2996	59.2181	70.0823	84.9201	46.4987	89.7598	88.9829	58.9649	58.5982	80.4938	46.7382	64.3309	59.3406	63.93	44.1727	71.2836	82.14	69.595	69.1904								107.45	108.926	73.6821	110.117	85.6516	61.1294	80.4022	81.8093	94.9697	75.2771	64.5317	72.9018	93.8426	74.0537	43.3054	93.9253	81.207	75.4643	76.2132
98.3228	58.9717	70.5096	84.1059	46.7345	90.4649	88.1154	58.7819	58.4168	79.8611	47.1097	64.0514	59.3433	63.2929	44.1274	70.7714	81.4033	68.9118	68.7736								107.714	109.729	73.582	109.834	85.2092	62.1009	80.3167	81.6698	94.4202	76.1379	64.3508	73.0488	95.4113	73.7011	43.2777	93.7627	81.1899	75.1626	76.608
98.1509	58.7364	70.9827	83.4599	46.9824	91.0854	87.2016	58.5739	58.1905	79.3389	47.5251	63.858	59.3377	62.668	44.0708	70.2156	80.6264	68.3291	68.2252								107.865	110.115	73.3999	109.421	84.6844	63.3243	80.3711	81.4154	93.904	77.2518	64.2559	73.2015	96.7646	73.3144	43.2509	93.4614	81.2675	74.8725	77.0926
97.965	58.6422	71.2806	82.8018	47.2066	91.6127	86.2937	58.403	57.9682	78.774	48.319	63.7168	59.3362	61.8733	44.0398	69.572	79.7845	67.7913	67.6726								108.045	110.347	73.3072	109.084	84.1438	64.6234	80.5462	81.1508	93.2869	78.5342	64.1895	73.3548	98.0821	73.0547	43.2281	93.2146	81.4074	74.6709	77.7293
97.6959	58.454	71.6605	82.2664	47.5753	92.0622	85.3206	58.2825	57.7831	78.4534	49.1554	63.6118	59.3421	61.2175	43.9932	68.9412	78.9707	67.1455	67.1941								108.168	110.247	73.1589	108.602	83.6172	65.9718	80.765	80.9627	92.569	80.1184	64.0753	73.3848	99.3723	72.7136	43.1934	92.7744	81.5923	74.3696	78.633
97.2457	58.2874	72.1079	81.6899	48.0124	92.3861	84.4108	58.1573	57.6523	78.1319	50.2323	63.5721	59.3476	60.5931	43.958	68.2882	78.0962	66.5704	66.6416								108.261	109.9	72.9939	108.133	83.1049	67.5601	81.1398	80.753	91.8517	81.7152	63.9946	73.4291	100.543	72.3914	43.1741	92.3735	81.7028	74.1662	79.8241
96.8441	58.1305	72.3677	81.151	48.4798	92.6981	83.4096	58.0096	57.5426	77.8449	51.572	63.5457	59.3495	59.9409	43.9364	67.449	77.2145	66.1048	66.2092								108.245	109.327	72.9373	107.552	82.5969	69.1603	81.6179	80.5465	91.0167	83.5136	63.928	73.4917	101.539	72.0721	43.1687	91.7848	81.8262	74.0458	81.117
96.2665	57.9378	72.478	80.6092	48.9381	92.8531	82.3998	57.8388	57.4662	77.7273	52.8193	63.6139	59.3338	59.281	43.8892	66.6512	76.3637	65.5962	65.6734								108.433	108.604	72.8418	107.08	81.9796	70.91	82.1438	80.2822	90.0713	85.2402	63.7982	73.5465	102.464	71.7554	43.1638	91.3253	82.0139	73.8431	82.3416
95.7463	57.6878	72.683	80.0344	49.3724	92.9524	81.4938	57.6099	57.4636	77.7274	54.2056	63.7728	59.3295	58.7358	43.8434	65.9002	75.5545	64.9119	65.1924								108.275	107.676	72.6788	106.35	81.442	72.6692	82.882	80.0542	89.2261	87.1178	63.644	73.4962	103.172	71.4773	43.1652	90.7632	82.3711	73.7545	83.6201
95.2561	57.4328	72.872	79.6064	49.9874	93.0811	80.5864	57.3112	57.5544	77.8471	55.7359	63.9432	59.3218	58.1175	43.8077	65.1424	74.5919	64.3871	64.843								108.099	106.648	72.6136	105.676	80.8356	74.4591	83.9141	79.8141	88.4109	88.968	63.4899	73.4526	103.681	71.341	43.1676	90.2619	82.7945	73.6589	84.8454
94.8466	57.2545	72.9601	79.1634	50.6457	92.996	79.6223	57.0804	57.6139	78.0902	57.3621	64.0963	59.3344	57.487	43.7867	64.3661	73.6654	63.9288	64.4874								107.762	105.508	72.5966	104.986	80.4147	76.2913	84.8573	79.6201	87.4719	90.8377	63.327	73.3773	103.959	71.2715	43.1843	89.6669	83.4399	73.6194	86.1664
94.4547	57.0332	73.0698	78.8377	51.4522	92.8427	78.7962	56.7139	57.6701	78.4097	58.9544	64.4359	59.3499	56.9596	43.7538	63.5758	72.5169	63.5847	64.1707								107.299	104.432	72.5298	104.222	79.8581	78.2127	85.9366	79.4902	86.4951	92.6674	63.2109	73.2601	104.202	71.2239	43.1883	89.1788	84.2486	73.6247	87.35
94.1436	56.8739	73.1061	78.5389	52.3322	92.6413	78.0303	56.248	57.697	78.9647	60.5649	64.7778	59.3454	56.3826	43.707	62.8237	71.3685	63.1851	64.0428								106.734	103.354	72.4527	103.473	79.3161	80.1925	87.0284	79.3944	85.6451	94.3869	63.085	73.1751	104.106	71.1815	43.201	88.6627	85.4146	73.7726	88.5124
93.9473	56.6662	73.1747	78.3488	53.2452	92.3978	77.2813	55.9774	57.7165	79.4674	62.1351	65.212	59.3486	55.8867	43.669	62.1237	70.1129	62.8576	63.9862								106.005	102.469	72.3839	102.797	78.8896	82.1517	88.1225	79.2463	84.8017	96.0913	62.948	73.0471	103.89	71.1791	43.1979	88.0656	86.9284	74.0143	89.6446
93.7751	56.4527	73.2294	78.1114	54.3744	92.1303	76.6024	55.4899	57.7825	80.0459	63.7578	65.647	59.3321	55.6099	43.6476	61.389	68.9989	62.6373	63.9945								105.217	101.693	72.36	102.111	78.4342	83.8205	89.1763	79.0976	84.068	97.7611	62.7639	72.9347	103.58	71.207	43.2053	87.5603	88.5295	74.3861	90.6981
93.6502	56.2409	73.2163	78.0938	55.3827	91.6115	75.9646	55.0739	57.7735	80.688	65.4458	66.0901	59.3312	55.3496	43.6303	60.6446	67.8799	62.4923	64.0294								104.4	101.326	72.367	101.395	78.0062	85.3532	90.4671	78.9974	83.3305	99.1592	62.6257	72.7997	102.953	71.2361	43.2176	87.0569	90.2442	74.8791	91.6023
93.4113	56.0255	73.1619	77.9134	56.5461	91.0812	75.462	54.6515	57.6997	81.4369	67.0591	66.7241	59.3388	55.1859	43.6105	59.9074	67.0868	62.3778	64.0798								103.457	101.156	72.3856	100.703	77.5548	87.0995	91.8098	78.9491	82.6909	100.571	62.4919	72.6811	102.108	71.2671	43.2276	86.567	92.0528	75.4709	92.4356
93.3395	55.9073	73.0915	77.7136	57.773	90.3603	74.9469	54.2385	57.623	82.0814	68.7314	67.491	59.3517	55.1812	43.5872	59.1379	66.2682	62.4429	64.1724								102.479	101.186	72.4308	100.122	77.1104	88.8694	93.0048	78.9695	82.101	101.842	62.3881	72.5148	101.382	71.3172	43.2277	86.3311	93.8907	76.0333	93.2518
93.1003	55.8417	72.9697	77.5562	59.0836	89.6029	74.3758	53.915	57.5735	82.8733	70.3403	68.2449	59.3637	55.2847	43.5647	58.4001	65.7821	62.5029	64.1778								101.402	101.495	72.5127	99.4127	76.6818	90.5322	94.3498	78.9831	81.6064	102.95	62.3581	72.3546	100.716	71.3767	43.2285	85.8973	95.6654	76.7528	94.0172
92.8237	55.7703	72.9136	77.4121	60.3925	88.8875	73.8702	53.3094	57.4822	83.4833	71.8291	69.0168	59.3629	55.5527	43.5334	57.7223	65.3951	62.6701	64.1521								100.165	102.013	72.574	98.8528	76.2751	92.1494	95.5307	78.9812	81.2075	103.934	62.4071	72.2485	100.058	71.4582	43.2312	85.5874	97.3652	77.6484	94.5543
92.4907	55.6849	72.8494	77.2627	61.7477	87.9453	73.4758	52.7052	57.4427	84.0199	73.2631	69.8123	59.3605	55.8273	43.5023	57.0926	64.9035	62.8953	64.2216								99.0333	102.6	72.6901	98.1954	75.8234	93.702	96.6095	79.0275	80.8433	104.741	62.5379	71.9958	99.5036	71.5583	43.224	85.3465	98.9488	78.6732	95.0006
92.1738	55.5933	72.7925	77.1112	63.0579	86.9852	73.1714	52.079	57.3764	84.5582	74.5412	70.5027	59.3613	56.0263	43.4808	56.5436	64.7205	63.1817	64.1262								97.9904	103.131	72.866	97.6444	75.4	95.3208	97.7877	79.0713	80.5892	105.455	62.7712	71.7158	99.0657	71.7099	43.2244	85.1406	100.342	79.7695	95.3719
91.983	55.5465	72.6306	77.0138	64.5391	85.9501	72.9179	51.4979	57.3812	85.1131	75.6668	71.2648	59.3558	56.1772	43.4684	56.0115	64.4939	63.5763	64.0715								97.0316	103.68	73.0572	97.105	74.8799	96.7199	99.0376	79.1819	80.255	105.989	63.2309	71.4948	98.7262	71.9057	43.2281	85.0157	101.585	80.8821	95.5499
91.5836	55.5277	72.4527	76.9689	65.8243	84.8068	72.8127	50.8554	57.3658	85.5453	76.7171	71.9918	59.3644	56.1646	43.4602	55.454	64.3197	64.0157	64.0715								96.0106	104.196	73.2633	96.6281	74.3605	98.0698	100.12	79.3654	79.9843	106.338	63.7274	71.1935	98.495	72.106	43.2388	84.9535	102.65	82.0203	95.6298
91.2242	55.6146	72.3006	76.9685	67.2022	83.6803	72.6145	50.2343	57.3404	86.0339	77.6358	72.5884	59.3678	56.1232	43.4038	54.9397	64.0315	64.5287	64.1564								94.8815	104.465	73.5017	96.2461	73.9206	99.3459	101.252	79.7385	79.6516	106.658	64.3415	70.8526	98.3006	72.3109	43.2379	84.9778	103.483	83.191	95.6556
90.7092	55.6464	72.1297	77.0375	68.5717	82.4967	72.5399	49.5842	57.2006	86.3235	78.5173	73.1845	59.3629	56.0738	43.3765	54.4109	63.7845	65.07	64.279								93.8809	104.621	73.8364	95.8073	73.4683	100.596	102.158	80.2023	79.3205	106.792	65.1578	70.4876	98.2621	72.5049	43.2378	85.0113	104.25	84.4861	95.546
90.3341	55.6809	72.0559	77.107	69.8079	81.2723	72.481	49.0894	57.2536	86.6126	79.1248	73.785	59.3694	56.0158	43.3573	53.993	63.557	65.5233	64.3783								93.1017	104.639	74.1319	95.1891	72.9868	101.699	103.078	80.8907	78.9535	106.854	66.0617	70.1137	98.3012	72.7165	43.2417	85.0671	104.845	85.7953	95.3869
89.8227	55.7118	71.9067	77.1873	71.1299	79.9727	72.4868	48.6174	57.3402	86.7898	79.7679	74.3308	59.3676	55.9368	43.3419	53.5487	63.1429	66.1895	64.4494								92.3215	104.465	74.4944	94.6619	72.5026	102.701	103.909	81.6689	78.6578	106.768	67.2791	69.6226	98.4659	72.9442	43.2546	85.145	105.28	86.918	94.9466
89.2296	55.7732	71.8175	77.3149	72.3351	78.6595	72.545	48.1657	57.4707	86.8733	80.3075	74.8308	59.3647	55.886	43.3319	53.1401	62.6794	66.9038	64.4816								91.6409	104.292	74.9266	94.1482	72.0756	103.497	104.688	82.5339	78.3972	106.684	68.5217	69.195	98.4572	73.1091	43.2708	85.3527	105.567	88.1232	94.5013
88.6065	55.8369	71.7643	77.5121	73.4668	77.2319	72.6265	47.7051	57.6267	86.8408	80.7292	75.1108	59.3518	55.8587	43.3036	52.6743	62.2875	67.69	64.5336								91.069	103.934	75.4395	93.6114	71.6372	104.171	105.369	83.4858	78.1533	106.494	69.9769	68.7084	98.5102	73.3138	43.2759	85.4913	105.7	89.2531	94.0931
87.9685	55.8983	71.6145	77.7222	74.5356	75.8848	72.7661	47.3087	57.8808	86.8327	81.0006	75.554	59.3566	55.8461	43.279	52.1689	61.9116	68.6334	64.613								90.5805	103.483	75.9677	93.1387	71.1935	104.748	105.977	84.5217	77.9852	106.213	71.6238	68.2296	98.8465	73.6048	43.2956	85.6222	105.779	90.3128	93.564
87.2984	55.9462	71.4756	77.9553	75.5622	74.5043	72.9654	46.8871	58.0633	86.6468	81.2927	75.9384	59.3581	55.8651	43.2652	51.7014	61.6269	69.5618	64.656								90.1478	103.007	76.5319	92.6951	70.8996	105.282	106.467	85.656	77.7382	105.858	73.2967	67.7164	98.6852	73.8612	43.3102	85.7709	105.706	91.3486	92.9554
86.6472	56.0826	71.3536	78.2508	76.5636	73.1679	73.1758	46.5691	58.3353	86.4025	81.4492	76.1708	59.3593	55.9466	43.256	51.3372	61.4493	70.5651	64.6981								89.6362	102.362	77.168	92.1393	70.5349	105.672	106.942	86.5819	77.4446	105.372	75.1001	67.1877	98.5171	74.0595	43.3223	85.8267	105.526	92.3604	92.308
85.9211	56.348	71.1739	78.6208	77.4614	71.6757	73.3064	46.2878	58.6913	86.1678	81.6339	76.4011	59.3613	56.0398	43.2532	50.9004	61.3487	71.5352	64.7495								89.1414	101.674	77.6855	91.7041	70.3278	105.86	107.403	87.8051	77.1818	104.704	77.0792	66.7274	98.2827	74.2477	43.3423	85.9974	105.288	93.3269	91.7013
85.2805	56.8224	71.1041	79.1688	78.2819	70.4448	73.4098	46.0126	59.0259	85.8603	81.7324	76.5458	59.3589	56.2752	43.2661	50.4055	61.2438	72.6977	64.8025								88.7282	100.818	78.4877	91.3025	70.2142	106.059	107.647	88.8087	76.9446	104.008	79.2047	66.1796	97.886	74.441	43.3575	86.2272	104.918	94.1218	91.0056
84.5898	57.2356	71.0201	79.7259	79.073	69.1757	73.5574	45.8801	59.4009	85.3748	81.7381	76.7265	59.3535	56.5218	43.2618	50.1009	61.1233	73.8869	64.7956								88.2728	99.9654	79.2054	90.9924	70.1282	106.231	107.794	89.8389	76.7018	103.373	81.316	65.7989	97.3602	74.5818	43.3576	86.4174	104.45	94.8685	90.3464
83.8888	57.854	70.9162	80.5209	79.831	67.9407	73.6459	45.8954	59.8328	84.8485	81.5311	76.8392	59.3348	56.8905	43.2696	49.8034	60.9764	74.9843	64.7226								87.8896	98.9711	79.9068	90.6153	70.0681	106.253	107.922	90.843	76.5505	102.729	83.4049	65.4482	96.7205	74.6905	43.3606	86.5663	103.988	95.4599	89.7487
83.0211	58.8035	70.8856	81.2712	80.5289	66.7471	73.7008	46.0409	60.1635	84.2891	81.3676	76.9299	59.3486	57.3407	43.2487	49.5521	60.8389	76.0691	64.5187								87.4754	97.9995	80.4771	90.2095	70.2292	106.19	107.886	91.966	76.4541	101.957	85.4595	65.1592	95.973	74.7953	43.3429	86.6157	103.415	96.1093	89.1755
82.252	59.8853	70.8733	82.1854	81.1683	65.6436	73.6011	46.2011	60.5055	83.6397	81.1464	76.9765	59.3498	57.9727	43.2385	49.2533	60.7066	77.2235	64.3536								87.0293	96.9165	81.1473	89.8515	70.4871	105.971	107.873	93.1016	76.3781	101.222	87.3877	64.9662	95.1996	74.9118	43.3323	86.7441	102.942	96.5076	88.7395
81.5348	61.1074	70.8934	83.0382	81.6844	64.6688	73.6117	46.4154	60.7197	82.9896	80.9055	76.9264	59.3567	58.5596	43.2278	48.8887	60.6249	78.4733	64.2684								86.6725	95.775	81.8212	89.5302	70.782	105.73	107.821	94.1189	76.3508	100.486	89.2431	64.9127	94.314	74.9761	43.3362	86.8276	102.432	96.8962	88.37
80.8723	62.6329	70.8907	83.9596	82.1928	63.6918	73.6251	46.6093	60.9178	82.2986	80.6048	76.7244	59.3616	59.3972	43.2079	48.6661	60.5699	79.5658	64.1384								86.3271	94.6914	82.4363	89.1829	71.1089	105.477	107.57	95.1147	76.4651	99.7369	90.9071	64.8932	93.3599	74.9825	43.3147	86.8578	101.786	97.148	88.1748
80.2813	64.2541	70.904	84.9818	82.6478	62.7577	73.765	46.7973	61.116	81.4035	80.2242	76.5106	59.3529	60.353	43.1991	48.525	60.465	80.6914	64.1447								86.1773	93.6107	82.9822	88.8858	71.5773	105.107	107.301	95.979	76.5908	98.9821	92.4225	64.9278	92.4022	74.9602	43.3071	86.9658	101.205	97.343	88.1691
79.8206	66.1254	70.9603	85.979	83.0466	61.8113	73.8881	46.9246	61.2509	80.451	80.0207	76.2214	59.3576	61.3626	43.1775	48.4078	60.2234	81.7248	64.2108								86.15	92.4364	83.5486	88.5962	72.1371	104.652	107.112	96.7659	76.5689	98.1683	93.883	65.0753	91.3801	74.9357	43.2971	86.9609	100.626	97.4513	88.2739
79.4469	67.9571	71.0388	87.0535	83.409	61.0526	73.9448	46.9911	61.3753	79.6524	79.7137	75.8511	59.3524	62.4701	43.1355	48.2599	60.0611	82.6744	64.3817								86.15	91.299	84.0164	88.3458	72.8291	104.185	106.701	97.4688	76.5766	97.4222	95.1977	65.2701	90.4302	74.887	43.2982	86.9839	100.082	97.4949	88.4478
79.1287	69.9851	71.0517	88.0329	83.7467	60.3576	74.1165	47.0254	61.5398	78.7411	79.383	75.4754	59.3642	63.5439	43.1163	48.1654	59.9295	83.6776	64.5978								86.2081	90.1706	84.3928	88.0994	73.5259	103.684	106.378	98.1801	76.6373	96.6019	96.4279	65.6278	89.5734	74.8413	43.3033	86.8862	99.7085	97.4398	88.8126
78.8805	71.9846	70.9692	89.0097	84.1114	59.6732	74.3786	46.8675	61.6752	77.915	79.2846	75.0579	59.3639	64.681	43.1054	48.1854	59.7348	84.6382	64.7729								86.2542	89.1856	84.7326	87.8328	74.3641	103.097	106.017	98.6722	76.7341	95.8065	97.4854	65.951	88.6623	74.7722	43.316	86.86	99.4615	97.3328	89.2434
78.6238	74.0722	70.9882	90.079	84.3738	59.0766	74.4757	46.7128	61.8263	77.0749	79.1427	74.6539	59.357	65.8054	43.1089	48.3069	59.5907	85.5057	65.115								86.2341	88.2419	85.076	87.6409	75.228	102.561	105.67	99.042	76.9001	95.1155	98.4696	66.2963	87.8163	74.6215	43.3194	86.6873	99.4926	97.0937	89.7872
78.2747	76.0502	70.966	91.0873	84.5694	58.5229	74.5708	46.4996	61.9566	76.1889	78.9654	74.2747	59.3626	66.9602	43.1116	48.4717	59.4923	86.3102	65.4387								86.2213	87.3736	85.2984	87.3896	76.0869	101.873	105.41	99.3171	77.2005	94.3199	99.268	66.6591	87.0493	74.4292	43.3117	86.5107	99.6465	96.8879	90.2383
77.9106	78.0789	70.7746	92.087	84.7692	58.0677	74.6801	46.1052	62.0766	75.2914	78.8307	73.8091	59.3521	68.2243	43.1068	48.6822	59.4497	87.0648	65.9098								86.2766	86.5141	85.6148	87.1316	77.092	101.205	105.138	99.475	77.5498	93.5806	99.9714	67.0389	86.3369	74.3103	43.3215	86.3512	100.137	96.5055	90.7305
77.5475	79.9765	70.6767	93.1045	84.9218	57.6931	74.8923	45.8036	62.2408	74.4022	78.764	73.4671	59.3623	69.3787	43.1359	48.8507	59.6283	87.7926	66.4714								86.3539	85.7162	85.7756	86.8943	78.0626	100.563	104.896	99.6174	78.1537	92.8802	100.633	67.4978	85.6458	74.1645	43.3181	86.0172	100.682	95.985	91.2846
77.0839	81.644	70.4474	94.0837	85.1035	57.3518	74.8839	45.4524	62.4042	73.5472	78.7104	73.0611	59.3523	70.5208	43.1534	49.0122	59.8392	88.487	67.2416								86.4804	84.9114	85.9553	86.6839	79.0601	99.7553	104.706	99.5943	78.8041	92.1529	101.03	67.8737	85.0881	73.9467	43.3297	85.7577	101.313	95.4356	91.7514
76.5672	83.1803	70.1773	95.1378	85.1534	57.0402	74.849	45.0731	62.5301	72.7096	78.6707	72.6235	59.363	71.664	43.159	49.1917	60.0501	89.0881	68.1091								86.6099	84.1234	86.0557	86.4975	80.0301	99.0194	104.581	99.4644	79.5564	91.5068	101.255	68.3706	84.5457	73.8357	43.3276	85.4328	101.925	94.7262	92.0773
76.1202	84.5764	69.8525	96.0711	85.3471	56.7747	74.802	44.7552	62.6187	71.9062	78.5602	72.2556	59.3597	72.7338	43.1712	49.3437	60.3388	89.6705	69.0749								86.7461	83.3756	86.1772	86.3262	80.9899	98.1044	104.503	99.2214	80.4419	90.9538	101.332	68.8726	84.0496	73.721	43.3362	85.1081	102.475	94.0161	92.4276
75.6265	85.7492	69.4762	96.8124	85.3862	56.4916	74.7297	44.4374	62.6916	71.0833	78.4473	71.8729	59.3541	73.6283	43.1884	49.4959	60.6518	90.0123	70.008								86.8576	82.6131	86.2281	86.1939	82.0254	97.1296	104.45	99.0253	81.3707	90.3585	101.44	69.2197	83.6243	73.582	43.3456	84.7603	102.828	93.1962	92.5781
75.1644	86.8963	69.0838	97.607	85.4996	56.2357	74.6052	44.2426	62.7572	70.3469	78.4375	71.5482	59.354	74.4751	43.1977	49.6121	60.9557	90.4532	71.1452								86.9428	81.9163	86.3323	86.1453	82.797	96.0663	104.398	98.6758	82.2998	89.9016	101.327	69.5362	83.212	73.4908	43.3557	84.3882	103.213	92.4145	92.6794
74.7282	87.6849	68.6755	98.2885	85.5782	55.926	74.4555	44.1126	62.8023	69.6345	78.4708	71.292	59.3598	75.2873	43.1987	49.7316	61.1878	90.7361	72.3058								87.0184	81.2411	86.3658	86.1614	83.6446	95.0923	104.323	98.2767	83.3693	89.6044	101.158	69.7358	82.8385	73.3464	43.3423	83.9608	103.456	91.5423	92.6273
74.328	88.2122	68.3035	98.9912	85.5497	55.7692	74.241	43.8905	62.7973	68.9336	78.3539	70.9406	59.3607	76.1039	43.1905	49.7986	61.2931	91.0519	73.5104								87.0545	80.6082	86.2723	86.2899	84.4666	94.074	104.418	97.848	84.3858	89.4412	100.851	69.9106	82.449	73.1789	43.3512	83.5753	103.563	90.9057	92.5724
73.9522	88.5862	67.8929	99.6214	85.6292	55.6496	74.0701	43.8061	62.7545	68.2908	78.2581	70.5981	59.3541	76.703	43.1703	49.8923	61.3205	91.3208	74.8387								87.0478	79.9391	86.2469	86.506	85.201	93.0269	104.383	97.2838	85.359	89.4418	100.417	70.2073	82.1415	73.0713	43.3566	83.2012	103.728	90.1942	92.2205
73.6084	88.6601	67.3649	100.313	85.661	55.3765	73.809	43.6691	62.6616	67.6906	78.2534	70.3307	59.3428	77.2086	43.1468	49.9977	61.3928	91.4726	76.0442								87.0272	79.2757	86.2298	86.8866	85.8796	92.0376	104.353	96.7394	86.4348	89.5772	99.9826	70.2494	81.7836	73.0032	43.3604	82.8493	103.787	89.5814	91.8546
73.3318	88.6361	66.8817	100.799	85.6253	55.2172	73.5098	43.4819	62.4868	67.1288	78.2002	70.1228	59.35	77.6765	43.117	50.1159	61.4145	91.4348	77.3793								87.0203	78.6069	86.0743	87.351	86.6049	91.0163	104.297	96.2398	87.5112	89.9357	99.5472	70.1954	81.4941	72.955	43.3645	82.3441	103.714	89.1499	91.3015
73.0648	88.4826	66.4178	101.334	85.5848	54.8976	73.2624	43.5397	62.3258	66.6305	78.0153	69.9939	59.3583	78.0635	43.0958	50.2817	61.5118	91.472	78.6381								87.0223	77.9106	85.9771	87.932	87.1586	90.0765	104.203	95.7222	88.4237	90.42	98.9185	70.1706	81.1051	72.9233	43.3566	81.835	103.505	88.793	90.6591
72.8685	88.2339	65.7279	101.701	85.5292	54.6595	73.0168	43.2908	62.1625	66.2144	77.9747	69.8929	59.3686	78.357	43.0949	50.4668	61.6315	91.5072	79.8196								87.0465	77.4697	85.8972	88.6524	87.7131	89.037	104.07	95.148	89.4215	91.1056	98.3037	70.1351	80.7749	73.0301	43.3511	81.5233	103.336	88.5917	90.0758
72.7619	87.7283	65.2335	102.084	85.4219	54.3929	72.8894	43.0525	62.0101	65.8408	77.7362	69.803	59.3667	78.5294	43.0977	50.6087	61.7049	91.2817	81.0697								87.0747	77.0134	85.7487	89.4303	88.2345	88.1219	103.815	94.7341	90.2802	91.911	97.7994	70.0143	80.4279	73.0786	43.337	81.0933	103.099	88.506	89.4007
72.7405	87.1882	64.6655	102.387	85.2666	54.0593	72.9516	42.929	61.8783	65.5121	77.4601	69.7096	59.359	78.6774	43.0969	50.7357	61.7742	91.0939	82.0777								87.1256	76.444	85.5715	90.4974	88.6461	87.2186	103.624	94.4016	91.1765	92.7585	97.2534	69.8289	80.0693	73.1802	43.336	80.5266	102.767	88.5688	88.7168
72.7926	86.5087	64.0354	102.638	85.1238	53.6863	72.9721	42.8171	61.7932	65.2418	77.1834	69.6689	59.3572	78.5859	43.0943	50.8976	61.8409	90.912	83.0628								87.1393	75.8706	85.2403	91.5797	89.0783	86.3862	103.229	94.1061	91.894	93.6204	96.7015	69.6322	79.744	73.3376	43.3248	80.0369	102.266	88.6005	88.0645
72.9671	85.9311	63.3216	102.87	85.0091	53.3218	73.1139	42.8631	61.732	64.8899	76.7807	69.6277	59.3527	78.6194	43.0851	51.0604	61.9111	90.7073	84.0221								87.107	75.3957	85.1184	92.8744	89.513	85.4957	102.817	93.8016	92.6024	94.6228	96.099	69.3399	79.467	73.5532	43.3371	79.5495	101.711	88.7641	87.3868
73.2416	85.1862	62.5915	102.962	84.8383	53.0286	73.4074	43.036	61.7458	64.5763	76.4795	69.6789	59.3598	78.5567	43.0803	51.2708	62.1465	90.3056	84.8678								87.0664	74.9463	84.8882	94.2062	89.7752	84.7734	102.463	93.4892	93.2991	95.6243	95.6812	68.9089	79.2542	73.7101	43.3318	78.9249	100.935	88.958	86.7888
73.6487	84.4368	61.8692	102.951	84.7035	52.6372	73.6885	43.2652	61.8199	64.1957	75.8846	69.7655	59.3681	78.3059	43.0759	51.5816	62.4086	89.9791	85.525								86.9961	74.6211	84.6447	95.5639	90.0318	84.0009	101.926	93.4358	93.9032	96.6246	95.3354	68.4925	79.0818	73.9746	43.3312	78.3188	100.225	89.2125	86.2401
74.1355	83.7858	61.1013	102.964	84.5773	52.3576	74.1482	43.4954	62.0268	63.8373	75.3858	69.8038	59.368	78.1549	43.084	52.0423	62.5282	89.6479	86.1239								86.9543	74.3056	84.3186	97.0025	90.3387	83.3252	101.45	93.317	94.4706	97.6477	95.086	68.1846	78.9584	74.1561	43.327	77.7913	99.306	89.4819	85.7437
74.82	83.3185	60.3442	103.007	84.4397	52.0745	74.4609	43.8861	62.3878	63.4603	74.7517	69.7974	59.3737	77.8714	43.107	52.5731	62.7669	89.2408	86.6078								86.9566	74.1479	84.0587	98.5089	90.4706	82.6444	100.983	93.2819	94.9204	98.673	94.8756	67.824	79.0062	74.3737	43.3187	77.2905	98.333	89.6581	85.2548
75.4724	82.9814	59.5075	102.9	84.4064	51.6635	74.8717	44.4918	62.9082	63.1536	74.18	69.9092	59.3577	77.6467	43.1074	53.3104	62.988	88.8269	86.9367								86.972	74.0846	83.7415	99.9879	90.6226	81.8911	100.359	93.2707	95.1748	99.6902	94.8129	67.4335	79.2338	74.5747	43.3116	76.7565	97.1181	89.9035	84.8426
76.1885	82.9937	58.7174	102.806	84.2266	51.2307	75.4085	44.9698	63.5899	62.92	73.5054	69.9162	59.3581	77.2152	43.1023	54.0144	63.0143	88.4994	87.1528								86.9336	74.1441	83.4228	101.427	90.6909	81.1598	99.8527	93.1912	95.4809	100.617	94.8624	67.0142	79.6511	74.743	43.308	76.1735	95.9457	90.0926	84.4252
77.1686	83.4116	57.9695	102.696	84.178	50.9252	75.9458	45.642	64.4434	62.7496	72.8419	69.8682	59.3614	76.9341	43.0995	55.0328	63.1042	88.1683	87.3242								86.9705	74.4399	83.1484	102.838	90.6882	80.5396	99.2871	93.1819	95.5535	101.535	94.9475	66.6665	80.1877	74.8868	43.3242	75.6536	94.6845	90.328	84.0543
78.0347	83.9001	57.252	102.61	84.0467	50.5518	76.3945	46.3687	65.4923	62.6901	72.1011	69.791	59.3668	76.517	43.0836	56.0293	63.1997	87.8626	87.4068								87.1018	74.9628	82.9204	104.172	90.6525	79.8195	98.5408	93.0975	95.6056	102.332	95.0249	66.2866	80.9485	75.0346	43.3324	75.1596	93.4032	90.5469	83.7658
78.8822	84.5655	56.7651	102.476	83.933	50.2724	76.9605	47.2622	66.5951	62.8044	71.1865	69.7768	59.3675	76.1024	43.0792	57.2172	63.2225	87.5292	87.5253								87.3092	75.8959	82.7528	105.463	90.5148	79.1925	97.9753	93.1787	95.5429	103.068	95.1999	65.9473	81.9021	75.1817	43.3448	74.6569	92.1585	90.6865	83.3542
79.9026	85.4998	56.1079	102.265	83.76	49.9416	77.6144	48.0526	67.7625	63.1556	70.541	69.6644	59.3704	75.6663	43.0805	58.3302	63.279	87.2396	87.2693								87.557	76.9644	82.4719	106.606	90.3308	78.5931	97.1853	93.0641	95.4885	103.723	95.3702	65.564	83.1861	75.2791	43.3412	74.21	90.9609	90.7217	82.9347
81.0013	86.3985	54.9103	101.974	83.5541	49.6869	78.1859	49.0289	68.8785	63.6432	69.7439	69.5547	59.3613	75.2791	43.07	59.4998	63.3151	86.8715	87.0287								87.8219	78.3454	82.3332	107.622	90.1486	78.0275	96.5299	93.0725	95.3035	104.237	95.5308	65.2827	84.4284	75.3438	43.3249	73.7515	89.8973	90.7305	82.4923
82.1721	87.4427	54.1467	101.706	83.3138	49.4894	78.9857	50.0991	69.9591	64.3041	68.8895	69.3415	59.3669	74.8507	43.0629	60.7713	63.3467	86.4667	86.6412								87.866	79.8517	82.2163	108.588	89.8906	77.5522	95.7591	92.9923	95.0661	104.604	95.6143	65.0267	85.8877	75.4527	43.304	73.2783	88.8666	90.5798	82.0132
83.2068	88.6329	53.4976	101.466	83.143	49.2267	79.6751	51.2824	71.1799	65.0973	68.1939	69.0369	59.3583	74.4962	43.0557	62.0814	63.2628	86.2781	86.1378								87.8489	81.6593	82.0839	109.512	89.5258	77.1339	94.9739	92.8657	94.67	104.874	95.8071	64.8695	87.5275	75.5432	43.2986	72.812	87.9932	90.4142	81.5252
84.2733	89.6451	52.8449	101.233	82.8845	49.0059	80.5334	52.6799	72.3533	66.0592	67.5351	68.7767	59.3522	74.0644	43.0489	63.3481	63.204	85.8783	85.6073								87.7648	83.6334	81.8684	110.483	89.2399	76.7085	94.108	92.6938	94.251	105.114	95.7901	64.6706	89.1903	75.6752	43.2949	72.3734	87.2749	89.9752	81.0358
85.2398	90.7571	52.1846	101.017	82.6671	48.8108	81.2803	54.1237	73.5343	67.0955	66.7193	68.3776	59.3519	73.8106	43.0443	64.6148	63.0453	85.4274	84.95								87.5878	85.7286	81.6826	111.338	88.8109	76.3538	93.359	92.4745	93.8474	105.219	95.8442	64.5643	90.9317	75.7985	43.2889	71.9761	86.7552	89.6769	80.5188
86.2651	91.7129	51.5666	100.827	82.3227	48.6872	82.1182	55.8056	74.6478	68.2712	65.7211	67.8934	59.3716	73.569	43.036	65.8879	62.8151	84.8522	84.2565								87.5197	88.0193	81.4966	111.979	88.3384	76.0595	92.6305	92.2479	93.2561	105.048	95.7996	64.4866	92.5692	75.8985	43.297	71.6497	86.3458	89.4541	80.0792
87.1727	92.5808	50.9986	100.648	81.9815	48.6079	82.9792	57.6907	75.5405	69.5842	64.9931	67.5287	59.3722	73.3265	43.0333	67.0843	62.5961	84.1618	83.5898								87.3057	90.215	81.3045	112.508	87.8254	75.8187	92.0123	91.9149	92.6931	104.793	95.7776	64.3902	94.2647	75.9809	43.2794	71.2928	85.9464	89.09	79.7577
87.9922	93.3349	50.3511	100.531	81.5629	48.5645	83.8966	59.597	76.4935	70.913	64.2177	66.9033	59.374	73.0976	43.0217	68.2705	62.5005	83.4072	82.9726								87.1246	92.4717	81.022	113.099	87.4642	75.5244	91.4134	91.6649	92.0261	104.513	95.7031	64.2561	95.9061	76.0458	43.2675	70.979	85.6119	88.7793	79.2763
88.6545	93.9453	49.7387	100.464	81.1408	48.593	84.7851	61.6979	77.3785	72.438	63.5686	66.3234	59.3741	72.9624	43.012	69.4374	62.4387	82.6223	82.5041								86.9457	94.799	81.0054	113.543	86.9644	75.3737	90.9438	91.3981	91.4145	104.086	95.6301	64.0746	97.538	76.1298	43.2728	70.6732	85.1815	88.4125	78.9161
89.2092	94.3855	49.2142	100.448	80.6547	48.7222	85.7217	63.7181	78.1559	73.9249	62.8847	65.6775	59.3648	72.8595	43.0096	70.4056	62.4076	81.7547	82.1079								86.9177	97.1132	80.8947	113.89	86.5284	75.2436	90.3645	91.0049	90.7724	103.478	95.4428	63.8852	98.9959	76.2432	43.2783	70.3795	84.7331	88.122	78.5659
89.6864	94.5981	48.7151	100.52	80.1648	49.0091	86.637	65.7562	78.9604	75.4227	62.1852	64.9363	59.3517	72.8895	43.0061	71.4542	62.4351	80.895	81.9381								86.7115	99.2084	80.7887	114.109	86.0846	75.1505	89.9029	90.5695	90.1314	102.779	95.2696	63.7743	100.372	76.3387	43.2908	70.1099	84.4723	87.7289	78.2889
90.0115	94.6911	48.2108	100.695	79.684	49.3326	87.6035	67.8477	79.6127	76.8406	61.6331	64.3231	59.3604	72.9381	43.0086	72.2474	62.6773	79.9519	81.939								86.4791	101.238	80.7197	114.275	85.786	75.1315	89.3342	90.017	89.4859	101.973	94.8958	63.5707	101.611	76.4058	43.3068	69.8631	84.2237	87.2747	78.0768
90.4012	94.6501	47.7952	100.879	79.1065	49.6612	88.5545	69.9542	80.2128	78.1887	61.1264	63.757	59.369	73.0171	43.0159	72.9801	63.0334	79.0302	81.9892								86.318	103.125	80.7224	114.285	85.5061	75.212	88.9386	89.5518	88.8553	101.1	94.5555	63.4518	102.739	76.456	43.3116	69.6069	84.0115	86.762	77.8677
90.9435	94.4974	47.3744	101.078	78.6272	50.1865	89.4671	72.1129	80.7978	79.5827	60.5487	63.0644	59.3698	73.1489	43.0331	73.6295	63.7112	78.1106	82.2183								86.1019	104.803	80.6887	114.3	85.1946	75.3773	88.3934	88.8775	88.2764	100.092	94.173	63.3033	103.735	76.5112	43.3438	69.3388	83.8384	86.1712	77.6201
91.2613	94.2008	47.0072	101.268	78.032	50.9442	90.4218	74.0199	81.1578	80.9067	60.0022	62.3168	59.3739	73.2325	43.0309	74.3177	64.5405	77.1518	82.5081								85.905	106.412	80.6721	114.231	84.9772	75.6091	87.8318	88.2509	87.7059	99.0721	93.7412	63.1213	104.37	76.6152	43.371	69.0931	83.747	85.5877	77.5352
91.6381	93.6719	46.6467	101.413	77.5355	51.5911	91.4505	76.0058	81.5336	82.2028	59.5254	61.6225	59.3662	73.4712	43.0222	74.8645	65.5172	76.2309	82.8939								85.8098	107.68	80.6949	114.091	84.7746	76.0106	87.4616	87.7446	87.1217	97.9288	93.3262	62.9784	104.916	76.6728	43.3747	68.8952	83.6777	84.8571	77.4601
91.9325	92.893	46.3629	101.582	77.0216	52.3319	92.4185	77.704	81.7445	83.355	59.1227	60.8762	59.3584	73.5991	43.0339	75.5533	66.6889	75.2841	83.4139								85.6882	108.659	80.749	113.883	84.657	76.5558	87.0999	87.2107	86.6818	96.7166	92.801	62.8351	105.163	76.7441	43.3787	68.6439	83.5784	84.1604	77.3542
92.2654	92.1366	46.1707	101.771	76.5305	53.3511	93.2391	79.1881	81.8891	84.4556	58.7594	60.0635	59.3596	73.7815	43.0563	76.154	68.0757	74.3657	83.9464								85.323	109.335	80.8354	113.637	84.5938	77.2858	86.6323	86.6169	86.455	95.369	92.2479	62.6771	105.084	76.7913	43.3545	68.3891	83.5102	83.3502	77.2216
92.4934	91.236	45.8867	101.838	76.0828	54.4973	94.045	80.6412	81.9592	85.4431	58.483	59.2971	59.3657	74.0269	43.0502	76.6325	69.5955	73.4399	84.5111								85.0481	109.829	80.9391	113.127	84.6147	77.9915	86.2383	85.9519	86.4143	94.0942	91.6231	62.5341	104.909	76.7944	43.3371	68.1258	83.4286	82.5552	77.1017
92.6652	90.2857	45.7204	101.92	75.607	55.5525	94.9212	81.7614	82.0916	86.3496	58.2503	58.5588	59.3753	74.1346	43.0573	77.0508	71.3968	72.3699	84.9697								84.9132	110.121	81.0872	112.632	84.6925	78.8531	85.8369	85.3145	86.5126	92.7715	90.9777	62.4	104.588	76.7659	43.3164	67.831	83.3231	81.9325	77.0355
92.8564	89.171	45.6873	101.913	75.3085	56.8387	95.678	82.7216	82.0443	86.9898	58.0631	57.8087	59.3759	74.321	43.0744	77.3996	73.1837	71.3415	85.3961								84.7939	109.995	81.2381	112.155	84.8626	79.8967	85.5278	84.6946	86.6619	91.4992	90.3236	62.2247	103.905	76.7408	43.2973	67.5553	83.1715	81.3901	77.0229
92.901	88.1774	45.6487	101.803	74.9218	58.1725	96.3663	83.4726	81.9945	87.5871	57.932	57.0536	59.3773	74.4593	43.0713	77.764	74.9709	70.4503	85.6256								84.71	109.866	81.4179	111.775	85.0025	80.8971	85.1393	84.0416	86.9847	90.3412	89.6324	62.0409	103.089	76.7456	43.2827	67.3715	82.9948	80.8894	76.9848
92.8278	87.155	45.584	101.563	74.6138	59.5675	96.9217	83.9978	81.9646	88.1642	57.8214	56.3249	59.3759	74.5899	43.1024	77.9871	76.7128	69.4542	85.7884								84.7241	109.451	81.5887	111.286	85.2617	81.9268	84.7462	83.4179	87.3536	89.2234	88.8449	61.9079	102.148	76.7804	43.2714	67.2412	82.8304	80.3917	76.9036
92.8941	85.9986	45.5456	101.509	74.4082	61.1425	97.3625	84.1425	81.8503	88.5462	57.7947	55.5828	59.3748	74.6943	43.1461	78.385	78.4623	68.6044	85.8586								84.9297	108.795	81.7606	110.828	85.5072	83.024	84.3983	82.7811	87.8731	88.1883	88.0717	61.7199	101.114	76.7766	43.2547	67.0874	82.6984	80.0026	76.843
92.9023	84.7584	45.541	101.302	74.1246	62.7098	97.7992	84.1176	81.6709	88.7233	57.7677	54.8722	59.3707	74.68	43.1725	78.5678	80.0146	67.7707	85.7731								84.9794	108.065	82.0057	110.45	85.7753	84.2729	84.0263	82.0477	88.4022	87.1574	87.2987	61.5264	99.9197	76.6292	43.2482	67.0092	82.6049	79.533	76.8133
92.8812	83.575	45.5438	100.92	73.832	64.4976	98.288	84.1103	81.5196	88.8496	57.773	54.1622	59.3713	74.7189	43.1749	78.7663	81.2727	66.9773	85.6466								84.8028	107.121	82.1744	110.011	85.9915	85.4368	83.5998	81.4085	88.9208	86.1075	86.5087	61.3032	98.6517	76.4649	43.2464	66.9651	82.5111	79.1366	76.6467
93.0285	82.3787	45.467	100.491	73.6428	66.308	98.4654	83.7337	81.3053	88.9346	57.8139	53.5596	59.3891	74.8336	43.1846	78.9198	82.5261	66.0788	85.2102								84.88	106.122	82.3256	109.693	86.3593	86.5495	83.2747	80.82	89.5844	85.1884	85.7479	61.0378	97.2747	76.343	43.2642	66.9951	82.4777	78.6576	76.5616
92.8637	81.2855	45.4339	100.128	73.5016	68.0781	98.6046	83.2699	81.1109	88.936	57.8444	52.9243	59.3971	74.6546	43.1772	79.0399	83.5497	65.1371	84.6747								84.8153	105.144	82.4996	109.433	86.606	87.763	82.8957	80.212	90.1803	84.2985	84.9465	60.794	95.9803	76.2285	43.263	67.0826	82.5708	78.2575	76.5
92.9681	80.2012	45.4177	99.5771	73.3305	69.8957	98.773	82.6148	80.9234	88.7968	57.9243	52.3684	59.3821	74.6613	43.2111	79.16	84.4626	64.2297	83.9152								84.8747	104.298	82.6318	109.191	86.9008	88.9259	82.4867	79.5982	90.7782	83.4802	84.2001	60.578	94.6695	76.1298	43.2515	67.2013	82.8259	77.8399	76.3815
93.0587	79.1846	45.3493	99.0185	73.2133	71.8711	98.7392	81.8613	80.6617	88.5625	57.9739	51.8308	59.3933	74.6139	43.3118	79.275	85.2182	63.3724	83.0717								85.0373	103.51	82.8107	109.048	87.1603	90.1117	82.212	78.9682	91.2936	82.6837	83.3904	60.3855	93.4482	76.0462	43.2455	67.3803	83.2274	77.4308	76.2371
93.0836	78.1909	45.2721	98.3102	73.2017	73.8375	98.8032	81.1179	80.3912	88.3519	58.0152	51.3495	59.3767	74.4209	43.4154	79.3466	85.9623	62.5696	82.1265								85.05	102.919	82.932	109.064	87.3134	91.1823	82.0795	78.4078	91.8687	81.8515	82.6169	60.2242	92.3009	75.9141	43.2449	67.6599	83.7289	77.0662	76.0759
92.9299	77.1943	45.177	97.53	73.122	75.7321	98.7355	80.1654	80.069	88.0878	58.0272	50.8644	59.3861	74.408	43.4987	79.3886	86.5863	61.8386	81.0494								84.8476	102.571	83.0385	109.247	87.5723	92.1948	81.9503	77.9473	92.3214	81.1287	81.9216	60.1264	91.4354	75.7562	43.2508	68.0146	84.5314	76.6519	76.0055
93.1446	76.2296	45.1001	96.7613	73.1724	77.6301	98.669	79.2162	79.7993	87.6724	58.0385	50.3588	59.3748	74.1914	43.5694	79.324	87.0822	61.0888	79.9044								84.8992	102.432	83.1505	109.515	87.6856	93.3114	81.7898	77.4013	92.6999	80.4848	81.3122	60.0706	90.7933	75.6075	43.2457	68.4925	85.6091	76.2664	75.9692
93.0874	75.2647	45.0411	95.9366	73.2309	79.463	98.4337	78.3167	79.5461	87.2806	57.924	49.9591	59.3817	74.03	43.5997	79.4316	87.538	60.4601	78.8152								84.9246	102.531	83.2207	109.737	87.8457	94.3617	81.7285	76.8637	93.0286	79.8092	80.6511	60.0862	90.4519	75.4624	43.2521	69.0775	86.8955	75.8737	75.8363
93.0362	74.3329	45.0067	95.182	73.2582	81.0817	98.2342	77.3654	79.3258	86.8124	57.9529	49.4264	59.3885	73.8402	43.6182	79.2647	87.7108	59.5066	77.7648								85.0129	102.725	83.2432	110.054	87.944	95.2784	81.7812	76.2505	93.3405	79.2703	80.0538	60.1725	90.4797	75.3433	43.243	69.8016	88.4386	75.565	75.6176
93.0955	73.5096	44.9819	94.3923	73.2268	82.8015	97.8991	76.6336	79.1493	86.3313	57.8802	49.0128	59.3773	73.6271	43.6793	79.0741	87.9393	58.803	76.7288								85.0062	103.082	83.2818	110.359	87.9478	96.1351	81.9429	75.7982	93.493	78.7614	79.4195	60.3406	90.7256	75.2482	43.2513	70.5535	90.0259	75.1468	75.5512
93.1152	72.8199	44.9614	93.4231	73.1912	84.4353	97.5837	75.8959	79.0116	85.7507	57.6984	48.6262	59.3722	73.4029	43.7249	78.9615	87.9802	58.1199	75.6252								85.156	103.421	83.3872	110.721	87.9497	97.0229	82.186	75.4731	93.5878	78.2554	78.922	60.5804	91.2241	75.0814	43.2372	71.5233	91.8301	74.8228	75.4351
93.1872	72.1194	44.9996	92.6437	73.1978	86.0401	97.2825	75.2041	78.8947	85.306	57.5558	48.2791	59.3642	73.0841	43.7439	78.9148	87.9156	57.4631	74.6019								85.2916	103.81	83.3974	111.044	87.9314	97.7442	82.5328	75.2186	93.6371	77.8579	78.4471	60.9175	91.8681	74.8101	43.2344	72.4652	93.8162	74.5434	75.3407
93.2599	71.5427	45.0527	91.8604	73.2953	87.6706	96.9318	74.6619	78.8496	84.7826	57.4608	47.9944	59.3713	72.7719	43.7127	78.7235	87.9307	56.7398	73.5727								85.4241	104.17	83.363	111.427	87.7696	98.3678	83.0359	75.0697	93.5129	77.5734	77.9758	61.2755	92.674	74.4719	43.2448	73.5208	95.8446	74.1865	75.2729
93.2797	71.1118	45.1582	90.9264	73.3439	89.2637	96.676	74.2132	78.8139	84.4086	57.2865	47.7216	59.366	72.4465	43.668	78.4781	87.7708	56.1735	72.5725								85.5454	104.4	83.275	111.691	87.5794	98.9569	83.6267	75.0272	93.4297	77.2493	77.4754	61.7221	93.4988	74.2599	43.2469	74.5385	97.8888	73.8614	75.2911
93.2588	70.6197	45.3312	90.0574	73.3615	90.7262	96.461	73.8596	78.7219	83.9191	57.1035	47.5115	59.3651	72.0828	43.6229	78.1952	87.6293	55.6517	71.6512								85.6209	104.461	83.2406	112.049	87.3453	99.5006	84.2669	75.1086	93.2228	76.9455	76.9349	62.1992	94.3827	74.1558	43.2442	75.6554	99.9935	73.5557	75.2381
93.1695	70.1126	45.5601	89.1073	73.3587	92.1585	96.2622	73.6168	78.6809	83.6014	57.0866	47.3264	59.3684	71.7104	43.5992	78.0539	87.3327	55.1329	70.8081								85.6838	104.452	83.1808	112.152	87.0783	99.9165	85.07	75.2648	92.9056	76.7606	76.4531	62.7695	95.2231	74.2183	43.2456	76.7785	102.095	73.2715	75.2096
93.0835	69.7494	45.9108	88.2814	73.3637	93.4567	96.0369	73.4702	78.5707	83.3205	56.9877	47.2306	59.3677	71.3339	43.6064	77.8094	86.8172	54.665	70.0424								85.6412	104.307	83.1844	112.402	86.789	100.254	85.9534	75.4434	92.5597	76.567	76.0852	63.4654	96.0439	74.2649	43.243	77.8615	104.072	73.0152	75.2017
92.7692	69.2181	46.2071	87.3853	73.3799	94.727	95.8471	73.3082	78.4872	82.9422	56.9314	47.172	59.3673	70.9469	43.628	77.6501	86.3404	54.3979	69.409								85.5964	104.001	83.1897	112.536	86.3779	100.465	87.1388	75.664	92.2398	76.4375	75.5625	64.1691	96.8906	74.3166	43.2278	79.02	105.901	72.7431	75.1943
92.5836	68.9486	46.7441	86.5901	73.4131	95.9015	95.6233	73.2055	78.4526	82.7305	56.9504	47.1549	59.3679	70.42	43.506	77.4972	85.7389	54.1258	68.8467								85.6129	103.628	83.1402	112.641	85.9877	100.672	88.2918	75.9337	91.7536	76.3384	75.0812	64.9531	97.6312	74.3593	43.2203	80.1792	107.536	72.5048	75.1869
92.1828	68.7795	47.3556	85.843	73.4197	97.0795	95.4326	73.0894	78.3689	82.6358	56.8276	47.2294	59.3621	69.9276	43.4576	77.4044	85.0874	53.6984	68.2871								85.5903	103.154	83.062	112.629	85.5344	100.73	89.5026	76.2265	91.1946	76.2956	74.7141	65.7707	98.349	74.3808	43.2068	81.2379	109.047	72.2433	75.2345
91.8148	68.7564	47.9288	85.0681	73.3702	98.2756	95.2789	72.9773	78.2399	82.671	56.6401	47.3598	59.3662	69.421	43.4223	77.3286	84.4908	53.4452	67.8734								85.5699	102.506	83.0323	112.523	85.0591	100.722	90.7491	76.656	90.5037	76.3227	74.3334	66.6219	98.9301	74.3647	43.1883	82.2334	110.365	71.9537	75.3264
91.3468	68.8312	48.6007	84.1638	73.3317	99.1381	95.1479	72.9963	78.1558	82.8116	56.3477	47.5107	59.3689	68.9804	43.3951	77.2169	83.8462	53.2493	67.4162								85.6087	101.896	83.0842	112.397	84.5033	100.716	92.0465	77.2055	89.9333	76.4527	73.7998	67.4741	99.5152	74.3885	43.181	83.2122	111.515	71.6776	75.4837
90.8474	68.9097	49.4223	83.5746	73.2888	100.081	94.9306	72.9495	77.9594	82.9674	56.0383	47.7434	59.3674	68.5021	43.3699	77.1407	83.3958	53.1083	66.9173								85.6875	101.09	83.1348	112.172	83.9789	100.489	93.3184	78.0159	89.2442	76.6681	73.3816	68.4021	99.9009	74.3711	43.1685	84.2106	112.188	71.3179	75.7068
90.3399	69.1242	50.2064	83.051	73.2479	100.941	94.5119	72.8319	77.8389	83.3357	55.7579	48.0294	59.3678	68.0255	43.3406	77.0853	83.1503	52.9619	66.5051								85.7778	100.212	83.1139	111.823	83.5309	100.233	94.6602	79.0072	88.6816	76.9573	73.0162	69.2377	100.144	74.4001	43.1675	85.1931	112.947	71.0131	76.006
89.7858	69.346	51.1692	82.474	73.2168	101.671	94.2723	72.7245	77.6643	83.6632	55.4907	48.4125	59.3644	67.5114	43.3101	77.0233	82.8749	52.7664	66.0939								85.9049	99.3537	83.1933	111.505	82.9675	99.8959	95.9872	80.087	87.9312	77.405	72.6513	70.0493	100.199	74.4638	43.1494	86.0935	113.423	70.72	76.5921
89.1692	69.6947	52.1512	81.9585	73.1926	102.302	93.964	72.5206	77.4568	84.0912	55.1366	48.8914	59.369	67	43.2952	76.9417	82.8027	52.6364	65.5354								86.0771	98.2695	83.2374	111.027	82.4226	99.4997	97.4717	81.3711	87.2897	78.0139	72.3279	70.972	100.199	74.5321	43.1326	86.9301	113.642	70.5085	77.2159
88.466	70.2421	53.0675	81.4456	73.1998	102.856	93.4186	72.4249	77.1471	84.4414	54.7951	49.4858	59.3724	66.4892	43.2824	76.8356	82.736	52.5374	65.0701								86.3905	97.2771	83.2542	110.564	81.8545	98.9944	98.8909	82.6075	86.5235	78.8679	72.0205	71.954	99.9016	74.6301	43.1233	87.7512	113.832	70.3875	78.0331
87.883	70.6663	54.1413	80.8989	73.2157	103.291	92.9895	72.2391	76.8211	84.8398	54.3284	50.2181	59.3622	66.054	43.287	76.7998	82.5055	52.3045	64.6075								86.7325	96.3605	83.3652	109.986	81.3744	98.4365	100.231	84.0613	85.8941	79.8298	71.7032	72.8672	99.319	74.7207	43.1238	88.4875	113.796	70.346	78.8714
87.1191	71.4381	55.1983	80.4746	73.3228	103.605	92.463	72.0748	76.3921	85.1982	54.0368	50.975	59.3631	65.6479	43.2955	76.8021	82.2642	52.0823	64.1486								87.1447	95.3355	83.4088	109.393	80.8105	97.8012	101.54	85.3537	85.248	81.044	71.4383	73.5984	98.5754	74.8194	43.1192	89.1185	113.631	70.344	79.956
86.608	72.3789	56.2451	80.1083	73.4208	103.825	91.9046	71.7779	76.1254	85.5841	53.821	51.851	59.3439	65.1884	43.2853	76.7037	82.0847	51.796	63.6374								87.7391	94.3465	83.4541	108.738	80.2317	97.0833	102.913	86.9185	84.6744	82.3305	71.1594	74.3247	97.722	74.9202	43.1084	89.7057	113.415	70.3978	80.871
86.1841	73.3437	57.3726	79.6719	73.5564	103.916	91.2383	71.3761	75.6884	85.8928	53.6932	52.7786	59.3429	64.7268	43.2819	76.5612	81.6191	51.528	63.1695								88.4599	93.3053	83.545	108.333	79.6411	96.3163	104.165	88.3775	84.0248	83.8634	70.9147	74.9386	96.8106	75.0239	43.0901	90.2372	112.907	70.5272	81.8697
85.8205	74.4734	58.415	79.3181	73.7324	103.931	90.675	71.0675	75.2734	86.1454	53.5808	53.7411	59.3518	64.3232	43.2821	76.4379	81.3527	51.2568	62.6765								89.5001	92.3362	83.6499	107.632	78.9694	95.4253	105.405	89.941	83.4043	85.4492	70.7163	75.852	95.8054	75.1477	43.0838	90.7629	112.12	70.7547	82.9523
85.5491	75.7066	59.447	79.0026	73.9311	103.875	89.977	70.725	74.8418	86.4407	53.5054	54.7498	59.362	63.8882	43.2663	76.2186	81.0063	51.001	62.2397								90.6147	91.3653	83.7343	106.996	78.3311	94.5414	106.464	91.58	82.8499	87.0921	70.5961	76.4975	94.8037	75.2916	43.0612	91.1187	111.542	71.1504	83.9838
85.2486	76.9592	60.4584	78.673	74.1468	103.713	89.3216	70.291	74.3897	86.6347	53.5504	55.9194	59.3541	63.5398	43.2735	76.0837	80.5371	50.7539	61.8149								91.91	90.4456	83.8	106.308	77.6187	93.5852	107.48	93.0111	82.3133	88.8103	70.4932	77.1909	93.6966	75.4685	43.0631	91.4274	110.455	71.657	85.0847
84.9563	78.1571	61.4261	78.4635	74.3408	103.458	88.6829	69.9738	73.9329	86.6583	53.6635	57.0386	59.3645	63.2195	43.2809	75.6927	80.0366	50.5695	61.4396								93.3794	89.4997	83.882	105.516	76.9181	92.584	108.43	94.4656	81.8119	90.3943	70.3626	77.868	92.6664	75.663	43.0665	91.6724	109.419	72.3447	86.1789
84.6238	79.4447	62.3462	78.1536	74.5321	103.109	88.0081	69.4879	73.5184	86.6423	53.7157	58.2457	59.3517	62.9487	43.2862	75.3344	79.4431	50.4198	61.1124								94.929	88.5608	83.9686	104.795	76.2385	91.5375	109.345	95.829	81.4168	92.0745	70.2411	78.4605	91.7362	75.8648	43.0611	91.8706	108.024	73.0793	87.0808
84.3043	80.759	63.1058	77.8643	74.7393	102.668	87.3741	69.1034	73.0357	86.5892	53.7484	59.4445	59.343	62.6133	43.2936	74.942	78.9537	50.3346	60.8525								96.4614	87.7354	84.0534	104.057	75.5494	90.443	110.066	97.15	80.9556	93.7482	70.1477	78.9468	90.7927	76.0122	43.0741	91.9705	106.736	73.8977	87.9395
83.686	82.2767	63.8793	77.6556	74.9509	102.089	86.6656	68.6239	72.618	86.5014	53.7754	60.6913	59.3595	62.4803	43.3064	74.5	78.3943	50.3466	60.5109								98.1723	86.9081	84.1023	103.367	74.826	89.2416	110.795	98.3524	80.613	95.2774	69.9906	79.5186	89.9087	76.1128	43.0581	92.0694	105.468	74.7926	88.8378
83.2493	83.4917	64.5612	77.3459	75.1568	101.514	86.0359	68.1879	72.1753	86.2005	53.8092	61.9054	59.3596	62.3689	43.3234	74.2353	78.0826	50.403	60.1912								99.7167	86.0972	84.1717	102.611	74.2358	88.1038	111.319	99.4565	80.2819	96.706	69.8697	79.9576	89.0924	76.0701	43.0577	91.9702	104.15	75.6812	89.7075
82.9437	84.6919	65.2228	77.0154	75.4027	100.804	85.4837	67.8138	71.6734	85.9695	53.8296	63.0297	59.362	62.2065	43.3373	73.8345	77.6629	50.4329	59.933								101.31	85.2782	84.2213	101.993	73.6609	86.9848	111.772	100.539	80.0355	98.082	69.8003	80.3694	88.2833	76.0124	43.041	91.9746	102.903	76.6477	90.4412
82.6699	85.7578	65.7983	76.5468	75.6136	100.078	84.8426	67.3523	71.2993	85.5609	53.8773	64.2361	59.3529	62.1714	43.3569	73.3294	77.2591	50.474	59.6812								102.768	84.5852	84.2769	101.321	73.044	85.899	112.191	101.349	79.7325	99.3375	69.7887	80.7435	87.4705	75.8536	43.0378	91.8719	101.773	77.764	91.0646
82.446	86.7854	66.3552	76.2261	75.8745	99.2922	84.2719	66.8722	70.7768	85.06	53.9189	65.4842	59.3565	62.1861	43.3761	72.7946	76.9839	50.5286	59.4418								104.376	83.8474	84.3303	100.654	72.5238	84.5548	112.541	102.123	79.4915	100.515	69.8286	81.0338	86.8334	75.6157	43.0385	91.7268	100.664	78.8272	91.6904
82.2637	87.6889	66.8329	75.935	76.1744	98.4565	83.6171	66.3572	70.3473	84.5222	54.0559	66.6148	59.3497	62.1975	43.3925	72.2425	76.6727	50.6004	59.1543								105.623	83.1419	84.3778	99.9839	72.0695	83.5101	112.798	102.798	79.2575	101.586	70.0314	81.282	86.1982	75.4478	43.025	91.498	99.7788	79.8974	92.1901
82.2364	88.292	67.204	75.5418	76.4783	97.6049	83.0892	65.8408	69.9953	83.9028	54.3263	67.7188	59.3575	62.1778	43.3968	71.6992	76.3215	50.7185	58.9301								106.84	82.3617	84.4068	99.3116	71.5585	82.3116	112.961	103.383	79.0218	102.497	70.4017	81.5517	85.4762	75.262	43.0276	91.2948	99.0653	80.9969	92.6134
82.2247	89.1853	67.5295	75.1022	76.8009	96.6819	82.554	65.3701	69.6351	83.2846	54.6165	68.8902	59.3591	62.1653	43.3912	71.1181	76.0218	50.8048	58.7474								107.838	81.5445	84.4295	98.706	71.1687	81.0786	112.969	103.733	78.8667	103.337	71.0299	81.6388	84.8605	75.1477	43.0163	90.983	98.5269	82.0586	92.9146
82.2437	89.797	67.741	74.7248	77.2245	95.8017	82.141	64.8333	69.3358	82.5255	54.9865	69.9561	59.3697	62.1536	43.3803	70.5121	75.724	50.8772	58.6293								108.668	80.7718	84.4475	98.1066	70.778	79.9081	112.976	104.044	78.7099	104.029	71.8368	81.599	84.3148	75.1058	43.0225	90.6067	98.1088	83.1651	93.1134
82.3655	90.148	68.0298	74.3501	77.6408	94.8466	81.6512	64.3348	69.1063	81.7503	55.4586	70.8489	59.3772	62.1275	43.3586	69.8667	75.3905	50.9187	58.4934								109.314	80.194	84.4563	97.4588	70.3454	78.7566	112.869	104.246	78.5854	104.627	72.947	81.5447	83.7095	75.1656	43.0174	90.202	98.0641	84.2216	93.0988
82.4204	90.3034	68.3781	74.0341	78.1162	94	81.2104	64.0018	68.8471	80.8899	55.9525	71.7839	59.4284	62.1082	43.3368	69.1159	75.0496	51.0612	58.4823								109.814	79.4925	84.4664	96.8904	69.9776	77.7369	112.681	104.333	78.5365	105.029	74.4373	81.4239	83.1381	75.2449	43.004	89.8013	98.2706	85.3002	93.0804
82.4474	90.4113	68.6705	73.7095	78.6035	93.1786	80.9096	63.6227	68.7076	80.0313	56.4387	72.6156	59.6701	62.0921	43.3309	68.564	74.578	51.2212	58.4517								110.198	78.8539	84.4659	96.3319	69.5085	76.8865	112.368	104.367	78.4703	105.362	75.8772	81.2416	82.5324	75.4768	43.0066	89.3507	98.5384	86.3992	92.9679
82.5246	90.3545	68.9233	73.57	79.2199	92.2312	80.4642	63.1443	68.5657	79.0818	56.9998	73.3408	60.1865	62.1241	43.3412	67.9735	74.1256	51.4066	58.5027								110.563	78.2007	84.4671	95.7871	69.1583	76.0812	112.021	104.088	78.385	105.595	77.5306	80.9366	82.0265	75.75	43.0191	88.9768	99.1499	87.376	92.7066
82.6053	90.2434	69.0564	73.4596	79.8003	91.4154	80.1508	62.698	68.4929	78.142	57.682	74.033	60.9277	62.1609	43.3532	67.2249	73.6213	51.5685	58.5971								110.755	77.6336	84.461	95.3022	68.7108	75.371	111.59	103.955	78.2653	105.753	79.3049	80.703	81.5484	75.9586	43.0188	88.6064	99.817	88.436	92.4373
82.5399	89.9851	69.2664	73.2864	80.3198	90.5543	79.9424	62.3881	68.2999	77.1627	58.3994	74.7318	61.8573	62.2878	43.3924	66.6051	73.0745	51.6319	58.771								110.833	77.1311	84.458	94.8165	68.2828	74.8459	111.138	103.592	78.1696	105.786	80.9812	80.2996	81.1634	76.1516	43.0101	88.1105	100.528	89.3456	92.049
82.406	89.6071	69.4855	73.1566	80.865	89.7205	79.7308	62.1481	68.1712	76.1654	59.2628	75.3619	63.06	62.4548	43.474	65.949	72.729	51.6977	59.014								110.8	76.6666	84.4584	94.3533	67.983	74.4761	110.678	103.177	78.0987	105.769	82.7132	79.9122	80.8279	76.4531	43.0048	87.6535	101.41	90.226	91.6094
82.2941	89.2291	69.6028	73.129	81.3531	88.7066	79.5067	61.9439	68.1682	75.0989	60.2064	75.9003	64.3992	62.6958	43.5306	65.3221	72.4944	51.7517	59.3375								110.634	76.2256	84.4575	93.8558	67.6738	74.2635	110.115	102.796	78.0022	105.679	84.6285	79.4115	80.5858	76.8383	43.0022	87.3619	102.165	91.0126	91.0386
82.2218	88.6201	69.7668	73.1171	82.0586	87.9861	79.3011	61.712	68.2122	74.0804	61.016	76.2692	65.7783	63.0159	43.6471	64.6064	72.4647	51.8423	59.6582								110.466	75.9565	84.4636	93.4628	67.3122	74.2404	109.672	102.428	77.9712	105.403	86.5325	78.8368	80.2435	77.1014	43.0042	86.9638	103.02	91.7118	90.527
82.0927	88.0416	69.7864	73.153	82.701	87.2308	78.9762	61.2996	68.3131	73.0084	62.0915	76.634	67.3151	63.1855	43.8122	63.9466	72.571	51.8289	59.8959								110.125	75.5649	84.4526	93.0783	66.9838	74.267	109.168	102.186	77.9743	105.128	88.5131	78.2619	79.8823	77.2819	42.9996	86.6402	103.838	92.2973	89.9315
81.9521	87.3842	69.8103	73.1771	83.2158	86.4731	78.7628	61.0518	68.5004	72.0198	63.1105	76.8469	68.9789	63.2062	43.9777	63.2943	72.8119	51.842	60.0974								109.778	75.2792	84.4533	92.7306	66.7702	74.4862	108.66	101.79	77.9745	104.772	90.4105	77.684	79.5642	77.4347	43.0168	86.4032	104.607	92.9092	89.4688
81.9172	86.6891	69.8227	73.2098	83.6941	85.7373	78.628	60.8211	68.5782	71.0767	64.1995	77.1701	70.6165	63.3142	44.1014	62.637	73.0308	51.9315	60.3117								109.243	75.0033	84.4585	92.3701	66.5415	74.8409	108.222	101.368	77.9985	104.393	92.3448	77.0065	79.1627	77.6239	43.0321	86.2093	105.203	93.3639	88.9244
81.8672	86.0267	69.8249	73.2924	84.2465	85.0678	78.506	60.5407	68.6356	70.1398	65.132	77.2756	72.3281	63.4361	44.2129	61.893	73.214	51.9987	60.5662								108.743	74.7556	84.4699	92.0746	66.4513	75.4251	107.865	101.078	77.9947	103.796	94.1567	76.3047	78.8685	77.7436	43.0511	86.089	105.946	93.6593	88.4847
81.8152	85.5528	69.7027	73.461	84.9078	84.4847	78.3336	60.3275	68.6773	69.2295	66.1925	77.4157	74.0058	63.4569	44.2852	61.2219	73.2898	52.0558	60.8186								108.115	74.4864	84.4976	91.807	66.4049	75.9217	107.713	100.823	78.0181	103.194	95.9524	75.7049	78.6534	77.8082	43.0742	86.0357	106.477	93.9701	88.0905
81.7673	85.2471	69.6078	73.7317	85.3665	83.872	78.1793	60.1245	68.7243	68.3684	67.2439	77.369	75.7918	63.4211	44.3201	60.5201	73.2896	52.0988	61.1689								107.605	74.2432	84.543	91.6437	66.3667	76.6383	107.595	100.686	78.0605	102.621	97.5617	75.212	78.5643	77.8449	43.1203	85.957	106.763	94.1801	87.8896
81.7947	85.0972	69.4175	74.0361	85.88	83.2869	77.8874	60.0088	68.7006	67.6035	68.2263	77.4375	77.6369	63.3914	44.3409	59.9559	73.2451	52.0924	61.6485								107.01	74.0212	84.6055	91.4182	66.4417	77.4068	107.501	100.583	78.0508	101.857	98.993	74.6245	78.5534	77.8513	43.1516	85.9516	106.916	94.3984	87.659
81.8666	85.1302	69.2253	74.4845	86.3542	82.7674	77.7593	59.9882	68.6004	66.7837	69.2188	77.3094	79.3757	63.4329	44.3335	59.3331	73.2466	52.0958	62.0002								106.395	73.7995	84.6988	91.2288	66.5696	78.3248	107.433	100.584	78.0169	101.134	100.43	74.166	78.6006	77.847	43.1935	86.1223	106.897	94.4909	87.6112
81.9172	85.3955	68.9465	75.0471	86.7407	82.3318	77.581	60.0291	68.4423	66.0919	70.2178	77.2352	81.0763	63.5027	44.3076	58.7878	73.2495	52.1344	62.5086								105.782	73.6409	84.8202	91.0664	66.7331	79.2411	107.568	100.763	78.0145	100.468	101.614	73.745	78.6813	77.8034	43.227	86.1793	106.951	94.613	87.7627
81.9156	85.9096	68.7203	75.6606	87.1326	81.9453	77.5384	60.1432	68.2478	65.5103	71.1409	77.0708	82.7238	63.6315	44.2814	58.2348	73.2858	52.1908	63.1219								105.101	73.5442	84.9387	90.9032	67.02	80.1967	107.779	100.896	77.85	99.6193	102.715	73.3253	78.8025	77.7346	43.2723	86.1767	106.723	94.5552	88.0429
81.8866	86.5109	68.4014	76.1684	87.4986	81.5407	77.5326	60.2818	68.0613	64.879	72.0722	76.857	84.1947	63.7127	44.2456	57.7933	73.3789	52.319	63.7963								104.46	73.5539	85.0871	90.7125	67.5089	81.2782	107.991	101.141	77.7523	98.8354	103.627	72.9289	78.9261	77.6538	43.2906	86.0873	106.436	94.4074	88.3345
81.8631	87.1344	68.2202	76.7388	87.7793	81.1978	77.5469	60.3526	67.7761	64.2353	72.976	76.6516	85.5874	63.9298	44.2184	57.3881	73.481	52.4382	64.5814								103.794	73.6709	85.2652	90.5301	68.0458	82.3701	108.232	101.27	77.541	98.0978	104.453	72.5816	79.0693	77.5429	43.3255	86.2026	106.071	94.1958	88.8137
81.831	87.8141	67.9503	77.5491	88.0761	80.8778	77.524	60.4624	67.5352	63.646	73.7604	76.3476	86.5842	64.0805	44.2249	56.9872	73.5857	52.5364	65.4442								103.143	73.8615	85.4352	90.2926	68.5752	83.348	108.513	101.242	77.2876	97.3574	105.15	72.2763	79.2355	77.3963	43.3354	86.2094	105.52	93.9288	89.2389
81.7812	88.5334	67.5836	78.2405	88.4081	80.6363	77.5021	60.6786	67.336	63.1929	74.6882	76.0599	87.5135	64.1895	44.2692	56.5984	73.7097	52.7049	66.4157								102.563	74.2972	85.6002	90.0932	69.2494	84.5712	108.807	101.272	77.1039	96.6552	105.719	71.9951	79.3729	77.1831	43.3348	86.1745	105.026	93.4972	89.7412
81.7258	89.2533	67.3132	78.9896	88.6616	80.2893	77.5741	60.9259	67.1434	62.764	75.4173	75.7953	88.2362	64.4872	44.3321	56.2423	73.83	52.8751	67.4488								101.972	75.22	85.7999	90.0045	70.0974	85.7343	108.993	101.265	76.8576	95.8961	106.054	71.7431	79.5534	77.0172	43.3376	86.1286	104.355	93.1803	90.1291
81.6705	89.9206	66.9991	79.9098	88.8663	79.9891	77.5061	61.1153	67.0375	62.3926	76.3259	75.4778	88.722	64.7514	44.4581	55.8824	73.9387	53.1193	68.4797								101.425	76.2158	85.9565	89.9783	70.8253	86.9708	109.128	101.097	76.6188	95.1958	106.327	71.4783	79.7989	76.8473	43.3871	86.0722	103.435	92.7125	90.5309
81.6248	90.4969	66.7726	80.9612	89.0345	79.6451	77.3974	61.3879	66.9039	62.0485	77.0661	75.1262	88.9344	64.9366	44.5458	55.5238	74.0193	53.5253	69.6478								100.95	77.4951	86.1869	89.9892	71.6895	88.1038	109.323	100.752	76.4185	94.5884	106.514	71.3469	80.0799	76.6774	43.4048	86.0718	102.475	92.1774	90.9727
81.602	90.9851	66.5775	82.0744	89.2208	79.3276	77.3428	61.5073	66.8585	61.7826	77.7784	74.8043	89.1252	65.2383	44.5877	55.203	74.0538	54.0429	70.8779								100.508	79.0508	86.347	90.0673	72.5868	89.2834	109.394	100.418	76.1827	94.1374	106.522	71.1758	80.3979	76.5506	43.4314	86.0019	101.412	91.5678	91.3104
81.6371	91.2918	66.3865	83.2168	89.3093	79.0382	77.2335	61.816	66.8416	61.4676	78.3979	74.5136	89.1738	65.5461	44.6791	54.9008	74.0652	54.6487	72.2								100.136	80.8636	86.5306	90.2347	73.4955	90.4399	109.391	100.084	75.951	93.7328	106.509	71.068	80.976	76.4047	43.4869	85.869	100.35	91.0226	91.7224
81.7622	91.4257	66.2507	84.438	89.3824	78.7605	76.9987	61.9944	66.8482	61.1944	79.0637	74.25	89.2806	65.8544	44.6236	54.7011	74.0306	55.347	73.4961								99.678	82.9638	86.6873	90.5026	74.5073	91.5953	109.342	99.6861	75.7832	93.4629	106.226	70.8974	81.7577	76.2603	43.5445	85.654	99.1193	90.1837	91.8997
81.9122	91.3613	66.1779	85.7117	89.3868	78.5269	76.6923	62.2246	66.8738	60.914	79.754	73.9932	89.196	66.123	44.4946	54.512	73.9609	56.1496	74.6884								99.2735	85.1915	86.8385	90.8995	75.5275	92.7929	109.348	99.1852	75.6034	93.3102	105.971	70.8124	82.8066	76.1903	43.6103	85.4601	97.8365	89.7547	92.0788
82.087	91.2458	66.1153	87.1543	89.4112	78.27	76.3838	62.6443	66.8885	60.692	80.4002	73.7458	88.8559	66.4004	44.3106	54.2798	73.9168	57.0924	75.959								98.851	87.4999	86.9657	91.5487	76.6024	93.8668	109.156	98.6229	75.3825	93.2728	105.48	70.5712	83.9567	76.1778	43.6482	85.1928	96.4573	89.1516	92.0669
82.3206	91.1884	66.0771	88.3369	89.4282	78.0248	76.1479	62.8474	66.8589	60.5051	80.9845	73.5364	88.452	66.7039	43.8965	54.0802	73.8952	58.1244	77.1622								98.5365	90.0308	87.1166	92.2235	77.6661	94.9215	108.833	97.9819	75.1234	93.3748	104.897	70.2732	85.4051	76.2332	43.6922	84.9898	95.0861	88.7006	92.03
82.5733	90.946	66.0781	89.6027	89.315	77.8139	75.9935	63.1236	66.8141	60.2489	81.4759	73.3638	88.0349	67.0396	43.7074	53.895	73.8679	59.1704	78.1164								98.1175	92.4872	87.5002	93.0488	78.6812	95.9293	108.54	97.3511	74.8395	93.5388	104.309	70.1253	86.9602	76.313	43.719	84.7303	93.689	88.3302	91.8749
82.8591	90.6465	66.079	90.7343	89.2111	77.6165	75.8489	63.3142	66.7889	59.9659	81.969	73.2522	87.453	67.3975	43.5608	53.7426	73.8826	60.2926	79.2148								97.8431	94.831	87.6347	94.0195	79.6531	96.7668	108.275	96.6519	74.6174	93.8048	103.652	69.7683	88.6313	76.4316	43.6438	84.3558	92.2518	88.1423	91.6314
83.1784	90.131	66.1302	92.0192	89.1377	77.4791	75.6831	63.6316	66.7107	59.7179	82.4841	73.1524	86.8831	67.7111	43.4337	53.6168	73.9094	61.4955	80.1525								97.6524	97.2341	87.6519	95.062	80.6899	97.5322	107.873	96.0204	74.3875	94.1456	102.919	69.5118	90.3503	76.535	43.62	84.0495	90.9182	88.0648	91.289
83.6487	89.5543	66.1897	93.2512	88.9905	77.3812	75.4921	63.7774	66.5689	59.5236	82.8712	73.1239	86.3385	67.9708	43.3754	53.5291	73.9782	62.7014	80.8316								97.6643	99.439	87.3607	96.1711	81.6862	98.3414	107.481	95.3182	74.1679	94.5577	102.167	69.1436	92.001	76.6522	43.5966	83.6768	89.7304	88.0457	90.8808
84.1661	88.8082	66.2181	94.3883	88.7848	77.2893	75.4038	63.9373	66.4293	59.3657	83.2103	73.1309	85.6422	68.267	43.2804	53.4594	74.1396	63.978	81.5073								97.8405	101.407	87.1684	97.4104	82.6889	99.0792	106.959	94.597	73.9766	95.0173	101.374	68.8478	93.7462	76.7815	43.5313	83.2852	88.5251	88.0075	90.5229
84.7189	87.9248	66.2568	95.5064	88.6094	77.2608	75.2757	64.1206	66.3093	59.2974	83.4398	73.1805	85.051	68.4838	43.1969	53.4349	74.4798	65.2715	82.1449								98.1438	103.274	87.1535	98.7639	83.6857	99.6754	106.533	93.8684	73.8428	95.5665	100.627	68.4972	95.3323	76.8867	43.4668	82.9157	87.3599	88.1417	90.0182
85.3205	87.0452	66.2692	96.5579	88.434	77.2576	75.0746	64.0551	66.216	59.3601	83.6671	73.1991	84.4968	68.6312	43.0311	53.4189	74.8272	66.5835	82.6637								98.5889	104.948	86.9831	100.116	84.6721	100.191	105.999	92.82	73.6234	96.0911	99.8454	68.0863	96.8456	76.9475	43.3923	82.5144	86.3811	88.3077	89.5399
85.9637	86.1396	66.2611	97.3555	88.2207	77.2454	74.9904	64.0656	66.105	59.5355	83.8502	73.3091	83.8546	68.8061	42.9947	53.4194	75.0821	67.8156	83.0871								99.2176	106.284	86.8067	101.482	85.543	100.635	105.313	91.9507	73.5337	96.5456	99.2584	67.8008	98.287	76.9748	43.3404	82.202	85.5281	88.4876	89.0001
86.7391	85.0281	66.261	98.2331	87.9939	77.2548	74.9503	64.0827	65.9639	59.8594	84.1668	73.3471	83.4424	68.9751	43.0982	53.4223	75.5028	68.9678	83.4096								100.04	107.413	86.5596	102.925	86.3354	101.054	104.687	91.0907	73.4171	97.12	98.7258	67.4446	99.6556	76.9549	43.2811	81.6678	84.7897	88.5894	88.4774
87.5023	84.0149	66.1722	98.879	87.7581	77.3189	74.9814	64.0281	65.8309	60.2773	84.2335	73.5064	83.0587	69.1192	43.1408	53.4585	75.9995	70.1482	83.5559								100.891	108.274	86.298	104.398	87.1275	101.36	104.058	90.2184	73.3139	97.617	98.246	67.1266	100.804	76.8875	43.2345	81.1773	84.1772	88.8431	87.9855
88.3689	82.9262	66.1678	99.496	87.7369	77.4276	75.1167	63.8083	65.6727	60.9604	84.2736	73.5629	82.3822	69.2518	43.1709	53.4961	76.3656	71.2868	83.6372								101.79	108.91	85.9235	105.815	87.8038	101.566	103.351	89.3061	73.278	98.1877	97.8272	66.6377	101.64	76.7561	43.1994	80.7821	83.6794	88.9297	87.3636
89.1823	81.8662	66.1922	100.001	87.4762	77.5709	75.2884	63.6312	65.4785	61.7516	84.2674	73.5545	81.9535	69.4518	43.2288	53.5731	76.8826	72.6068	83.5593								102.819	109.393	85.4834	107.18	88.4905	101.809	102.602	88.2571	73.3007	98.6973	97.6271	66.2257	102.469	76.6039	43.1853	80.1368	83.3879	89.1484	86.7616
90.0088	80.8541	66.1273	100.502	87.3748	77.8392	75.4827	63.4977	65.2783	62.7413	84.2515	73.627	81.5638	69.616	43.2558	53.7691	77.5052	73.4943	83.3285								103.93	109.56	84.9284	108.584	89.0049	101.897	101.751	87.2881	73.2446	99.2201	97.5595	65.7902	103.025	76.4488	43.1764	79.6401	83.0589	89.2437	86.1495
90.7528	79.8305	66.0531	100.94	87.3163	78.2079	75.7759	63.2635	65.0473	63.7715	84.1021	73.6406	81.0884	69.7922	43.2992	53.9765	78.1374	74.4533	83.1949								104.881	109.493	84.3939	109.776	89.5357	101.993	100.951	86.4781	73.2043	99.6853	97.4494	65.4807	103.358	76.3182	43.2001	79.1307	82.7035	89.2059	85.6058
91.6054	78.8219	65.9641	101.214	87.2388	78.6531	76.185	63.045	64.8504	64.9687	83.9888	73.6282	80.694	69.8981	43.4232	54.2337	78.8114	75.3903	82.8125								105.763	109.336	83.8564	111.09	89.9932	101.956	100.112	85.6122	73.3282	100.027	97.5935	65.081	103.423	76.1471	43.2276	78.6012	82.4047	89.0958	85.0605
92.4121	77.8323	65.8261	101.49	87.1975	79.2403	76.6885	62.739	64.6812	66.2463	83.8024	73.598	80.3634	69.983	43.5332	54.5035	79.4812	76.417	82.4082								106.443	109.036	83.1605	112.326	90.3123	101.876	99.324	84.6852	73.2992	100.4	97.8054	64.7082	103.177	75.9849	43.2807	78.1106	82.2181	88.9224	84.5704
93.2144	76.9116	65.6712	101.71	87.1679	79.9582	77.2497	62.3868	64.617	67.6433	83.6978	73.5042	80.1362	70.0464	43.6332	54.8033	80.0865	77.3099	81.9461								107.164	108.492	82.6976	113.39	90.662	101.802	98.6941	84.0406	73.3133	100.806	98.0449	64.2627	102.695	75.8691	43.3343	77.7213	82.0276	88.6131	84.0997
93.8136	75.9404	65.4863	101.885	87.1409	80.7578	77.8825	62.0898	64.5413	69.1314	83.3681	73.4112	80.0705	70.1211	43.7159	55.1292	80.7934	78.1101	81.4313								107.822	107.882	82.2151	114.365	90.8813	101.566	97.6397	83.4098	73.4624	101.065	98.2263	63.9035	101.811	75.798	43.4205	77.1865	81.9244	88.2577	83.6703
94.4759	74.9542	65.2773	101.997	87.1617	81.6319	78.6368	61.8595	64.5904	70.6551	83.1805	73.2462	79.8582	70.2441	43.9154	55.4183	81.3968	78.9365	81.0083								108.461	107.027	81.7207	115.269	91.0388	101.274	97.0248	82.9461	73.5843	101.255	98.4492	63.4352	100.824	75.7767	43.5183	76.7876	81.8016	88.0401	83.256
95.0783	74.1838	65.0908	102.08	87.1822	82.5346	79.5151	61.6789	64.9312	72.1625	82.8629	73.0838	79.7869	70.4115	43.9638	55.6884	82.0184	79.6012	80.7089								109.07	106.287	81.2246	116.03	91.2382	100.945	96.3569	82.3493	73.6253	101.474	98.5319	62.9546	99.6749	75.7921	43.6262	76.3827	81.7721	87.8323	82.7948
95.4749	73.4446	64.8991	102.172	87.1923	83.5871	80.5583	61.5573	65.3718	73.5464	82.5382	72.9159	79.6742	70.5553	44.0004	55.8257	82.6753	80.441	80.5497								109.541	105.409	80.7568	116.791	91.2631	100.553	95.7731	81.7645	73.7186	101.495	98.6726	62.525	98.283	75.842	43.7075	75.8904	81.8025	87.4851	82.3328
95.8165	72.7729	64.6786	102.263	87.1726	84.7215	81.5552	61.5173	65.9132	74.9414	82.3215	72.6761	79.6267	70.6511	44.0046	55.9075	83.2421	81.0822	80.5035								109.91	104.635	80.0163	117.607	91.3406	100.075	95.236	81.1787	73.7708	101.579	98.8002	62.1209	96.8538	75.8849	43.7942	75.5012	81.7881	87.0828	81.8534
96.0056	72.0508	64.4755	102.313	87.1639	85.7476	82.5761	61.5621	66.5871	76.4033	82.0199	72.3543	79.6878	70.7831	44.0308	55.9311	83.7132	81.7042	80.6354								110.173	104.026	79.5276	118.268	91.2932	99.6172	94.6803	80.6912	73.866	101.576	98.8226	61.6918	95.4519	75.9355	43.8743	75.013	81.7671	86.681	81.3223
96.2273	71.1074	64.2802	102.208	87.2299	86.8884	83.7084	61.6548	67.3261	77.7928	81.7201	72.075	79.7577	70.8785	44.0557	55.8996	84.1089	82.1417	80.8539								110.238	103.54	79.1174	118.92	91.2093	99.0513	94.0636	80.0935	73.9825	101.439	98.8075	61.232	93.9987	76.0489	43.9242	74.6408	81.6956	86.164	80.779
96.4961	70.3496	64.0979	102.316	87.2941	88.0145	84.9486	61.9334	68.137	79.1275	81.4757	71.7312	79.8187	70.9176	44.061	55.7991	84.5725	82.7017	81.2417								110.186	103.172	78.7391	119.415	91.0169	98.4655	93.624	79.433	74.1417	101.308	98.6417	60.7994	92.777	76.1542	43.9857	74.2217	81.5787	85.5836	80.2321
96.5926	69.7568	63.7771	102.308	87.2948	89.2007	86.1832	62.4089	68.7792	80.4744	81.2597	71.2832	79.9731	70.9321	44.0542	55.7802	84.8596	83.1955	81.615								109.951	102.998	78.4548	119.827	90.8649	97.8736	93.2375	78.8117	74.3194	101.123	98.4789	60.3266	91.8385	76.246	44.0277	73.81	81.3349	84.9714	79.7539
96.6131	69.1199	63.5207	102.285	87.3152	90.2881	87.3939	62.9219	69.5063	81.8038	81.1208	70.9037	80.2842	70.9611	44.0541	55.7922	85.2026	83.5725	82.1687								109.487	102.991	78.128	120.133	90.6256	97.1988	92.782	78.3082	74.4674	100.794	98.0644	59.9263	91.2771	76.4083	44.0714	73.4276	81.0772	84.288	79.263
96.5874	68.6257	63.161	102.272	87.339	91.3766	88.6979	63.5033	70.2895	82.9312	80.9034	70.5702	80.7049	70.9864	43.9674	55.7963	85.3979	83.8633	82.5977								108.859	103.211	77.8361	120.327	90.4172	96.5447	92.2537	77.7072	74.6266	100.403	97.5447	59.5431	91.04	76.5248	44.145	73.0737	80.7455	83.6047	78.8335
96.2723	67.9905	62.8778	102.267	87.4148	92.2861	89.8864	64.0444	70.9665	84.0992	80.7457	70.2096	81.4073	71.0245	43.985	55.762	85.6291	84.1249	83.1078								107.93	103.431	77.6599	120.473	90.1018	95.8168	91.7336	77.1543	74.6918	99.8756	96.8967	59.1649	91.2369	76.6487	44.1684	72.6901	80.4583	82.727	78.4375
96.0752	67.4635	62.4629	102.282	87.3267	93.1565	91.0892	64.6539	71.7091	85.0858	80.6416	69.7729	82.0778	71.1067	43.973	55.7634	85.7658	84.362	83.5215								106.807	103.761	77.4349	120.452	89.7647	95.1205	91.2086	76.6493	74.7187	99.3435	96.2768	58.7638	91.6031	76.7748	44.1801	72.3383	80.157	81.8202	78.0296
95.8433	66.8773	62.0966	102.257	87.299	94.1876	92.209	65.2734	72.4703	86.0847	80.5345	69.3631	82.9537	71.1434	43.9398	55.8745	85.9129	84.4737	83.9192								105.588	104.064	77.168	120.342	89.3805	94.3692	90.7609	76.17	74.8162	98.7358	95.4195	58.4489	92.11	76.894	44.1854	72.0013	80.0079	80.8337	77.7278
95.5103	66.5486	61.6236	102.221	87.202	94.998	93.3277	65.9993	73.2006	86.8461	80.4397	68.8738	83.941	71.2068	43.9334	55.9794	85.9612	84.6354	84.1193								104.219	104.359	76.9483	120.263	89.1091	93.6416	90.2872	75.6371	74.9164	98.1071	94.5934	58.1878	92.7398	77.066	44.1801	71.7061	79.9382	79.9448	77.3701
95.0425	65.9878	61.1978	102.201	87.0918	95.784	94.3962	66.8472	73.8423	87.4747	80.383	68.4257	85.1542	71.3148	43.9524	56.0613	85.9755	84.7281	84.3002								102.907	104.58	76.7627	120.226	88.8088	92.9299	89.7808	75.251	75.0156	97.4498	93.6639	57.8988	93.4326	77.231	44.1614	71.4175	79.9137	79.0718	77.0694
94.6684	65.6196	60.6638	102.159	86.8392	96.502	95.3695	67.63	74.4878	88.1456	80.3022	67.9335	86.4171	71.4235	43.9777	56.0891	85.9822	84.8188	84.3839								101.597	104.757	76.513	119.876	88.4304	92.1132	89.3807	74.8128	75.0787	96.726	92.7134	57.5988	94.035	77.369	44.1547	71.1402	79.9013	78.2069	76.7482
94.2137	65.3159	60.1814	102.182	86.5737	97.092	96.2665	68.554	75.1453	88.701	80.1856	67.4942	87.7471	71.5006	44.0325	56.0583	85.9167	84.9485	84.3799								100.283	104.832	76.3102	119.577	88.1227	91.3945	88.9368	74.5067	75.0922	96.012	91.7813	57.3997	94.6634	77.4901	44.1378	70.8618	79.8648	77.4195	76.5277
93.6498	64.9121	59.6124	102.208	86.3108	97.6526	97.0117	69.5002	75.845	89.1652	80.0906	66.9866	89.0081	71.602	44.1282	56.0033	85.7429	84.9849	84.3306								98.8434	104.819	76.1214	119.338	87.7462	90.6072	88.5545	74.2279	75.0848	95.221	90.7031	57.0937	95.3882	77.6081	44.1346	70.6543	79.8258	76.7647	76.1655
93.1596	64.4707	59.06	102.283	86.1399	98.1468	97.7431	70.343	76.4988	89.3886	79.9961	66.4983	90.2467	71.7274	44.2511	55.9443	85.6231	85.0031	84.2876								97.6047	104.567	75.8415	118.842	87.4294	89.9046	88.2048	73.9772	75.0946	94.4253	89.6437	56.831	95.9281	77.7877	44.1401	70.4447	79.6785	76.1164	75.8611
92.7102	64.1591	58.514	102.381	85.7272	98.5454	98.4138	71.3433	77.0864	89.646	79.9531	65.9354	91.4819	71.825	44.3642	55.868	85.2298	85.0136	84.0847								96.4262	104.309	75.6385	118.421	87.132	89.1695	87.8105	73.7615	75.0386	93.5392	88.5222	56.5847	96.4718	77.9778	44.1581	70.2568	79.5701	75.5867	75.5021
92.4082	63.852	57.9971	102.395	85.3502	98.9204	99.0129	72.1899	77.5673	89.7886	79.8132	65.2856	92.6227	71.9332	44.389	55.769	84.9804	85.0052	83.8044								95.347	103.827	75.4143	117.825	86.848	88.3604	87.4615	73.5771	75.0277	92.6165	87.3118	56.3053	96.9057	78.1543	44.1745	70.0062	79.3712	75.2023	75.1257
92.0788	63.65	57.522	102.381	84.9994	99.1966	99.4534	73.2529	78.2132	89.7978	79.6469	64.7881	93.7237	72.0118	44.5199	55.6914	84.4631	84.9543	83.419								94.4248	103.299	75.0991	117.283	86.5919	87.6258	87.1534	73.3045	75.0177	91.7307	86.1539	56.0304	97.2192	78.3435	44.2006	69.8456	79.3663	74.7745	74.775
91.8877	63.4237	57.1299	102.397	84.5627	99.3782	99.8883	74.3178	78.5802	89.6689	79.4635	64.2314	94.6848	72.0468	44.8368	55.6218	84.1641	84.8841	82.9615								93.5218	102.587	74.8751	116.723	86.4022	86.9022	86.8243	73.1685	75.0507	90.6781	85.0328	55.803	97.5033	78.5003	44.2357	69.6496	79.614	74.3058	74.4599
91.8741	63.2042	56.7361	102.411	84.1308	99.5066	100.267	74.9888	79.0276	89.4631	79.2396	63.6981	95.5272	72.0849	45.1808	55.5655	83.9213	84.686	82.2309								92.7476	101.835	74.5668	116.127	86.1907	86.2286	86.4967	73.2637	75.0991	89.7421	83.8633	55.61	97.6817	78.6325	44.2764	69.4487	80.1683	73.8982	74.1017
91.9878	62.968	56.1951	102.413	83.6875	99.547	100.433	75.7835	79.393	89.1482	79.011	63.1872	96.2827	72.0953	45.5659	55.5714	83.6931	84.5493	81.7011								91.915	101.028	74.3307	115.669	86.0511	85.5346	86.171	73.414	75.145	88.844	82.8367	55.395	97.7161	78.732	44.3353	69.2488	80.9252	73.5526	73.7756
92.1569	62.8488	55.8135	102.328	83.1867	99.5103	100.683	76.5019	79.7676	88.763	78.6867	62.6915	96.8175	72.0959	45.9553	55.6798	83.5566	84.363	80.9859								90.9754	100.105	74.0368	115.127	85.9881	84.8907	85.8832	73.6509	75.1679	87.9513	81.7439	55.1915	97.7589	78.7924	44.3895	69.0483	82.0274	73.1877	73.5081
92.5318	62.7544	55.4906	102.138	82.7546	99.4266	100.899	77.1302	79.9727	88.276	78.2814	62.2541	97.3117	72.1425	46.6331	55.8304	83.4942	84.1058	80.2958								90.3863	99.207	73.7293	114.673	85.827	84.1951	85.7513	74.1465	75.2372	87.0583	80.6879	55.0678	97.4709	78.8142	44.4505	68.8431	83.4598	72.7961	73.3151
92.8331	62.6141	55.1162	101.953	82.3229	99.2159	100.949	77.5713	80.2206	87.7007	77.97	61.8387	97.6491	72.1507	47.5016	56.0114	83.5153	83.7956	79.646								89.8462	98.1136	73.4798	114.23	85.7352	83.5242	85.7229	74.7086	75.3223	86.1237	79.7773	54.9411	96.9414	78.8073	44.5197	68.5718	85.1397	72.4218	73.2537
93.1278	62.4316	54.8976	101.721	81.8401	98.9107	100.809	77.9309	80.3864	87.0698	77.4545	61.4477	97.7611	72.1663	48.1456	56.4545	83.3218	83.4447	78.8677								89.3501	96.983	73.2288	113.96	85.6508	82.9337	85.7805	75.4953	75.434	85.272	78.7975	54.785	96.3089	78.7783	44.6214	68.2779	87.059	72.0353	73.2819
93.4356	62.2475	54.568	101.427	81.3787	98.5375	100.708	78.2023	80.5323	86.5606	76.8797	61.047	97.6976	72.1842	49.1115	56.9275	83.2025	82.9872	78.19								88.9496	95.7992	73.0151	113.839	85.631	82.4327	85.9306	76.3582	75.5497	84.4983	77.9528	54.6172	95.5871	78.7346	44.6793	68.0715	88.9384	71.6814	73.3673
93.8815	62.001	54.2735	101.085	80.9356	98.1422	100.615	78.4802	80.6486	85.8411	76.3581	60.7442	97.4985	72.2305	49.9995	57.4852	83.0269	82.5138	77.4364								88.275	94.5528	72.8284	113.829	85.5103	81.8248	86.1515	77.4036	75.7592	83.7096	77.1741	54.5519	94.7842	78.6338	44.7521	67.8077	91.0456	71.3484	73.5406
94.1825	61.773	54.0449	100.679	80.4038	97.6469	100.393	78.6052	80.6795	85.1407	75.7944	60.4904	97.0888	72.2539	51.0064	58.1764	82.8034	81.869	76.8154								87.9789	93.2714	72.5059	113.911	85.3686	81.352	86.4174	78.446	75.917	83.0586	76.4018	54.5247	93.8892	78.4929	44.8385	67.5435	93.1239	70.944	73.8607
94.469	61.5253	53.8912	100.131	80.0967	97.0467	100.149	78.4918	80.7791	84.4939	75.1525	60.2265	96.5008	72.2953	52.0008	58.8592	82.6842	81.0991	76.1493								87.6646	92.0002	72.2613	114.058	85.2155	80.9458	86.6983	79.5515	76.1006	82.3043	75.6825	54.4837	92.8971	78.2614	44.9623	67.2606	95.305	70.6738	74.1577
94.642	61.3633	53.6919	99.5448	79.6356	96.3134	99.8827	78.4644	80.7556	83.8679	74.3255	59.982	95.7873	72.3145	52.9582	59.7292	82.3778	80.2988	75.3894								87.3099	90.6923	72.04	114.304	85.0807	80.5342	87.1254	80.8929	76.3382	81.5592	75.0241	54.5012	91.8515	78.0521	45.1446	66.9653	97.6219	70.4458	74.4834
94.8585	61.2055	53.5503	98.8708	79.2565	95.4402	99.6905	78.3354	80.7823	83.3183	73.5255	59.683	95.0089	72.3478	54.0116	60.5935	81.9623	79.3945	74.7603								86.9562	89.4312	71.8075	114.65	84.8439	80.052	87.626	82.3383	76.5085	80.8569	74.4852	54.5139	90.775	77.8601	45.3401	66.7056	99.669	70.1095	74.8059
95.0308	61.1287	53.4136	98.1069	78.906	94.5641	99.3894	78.2822	80.6759	82.8424	72.8695	59.4209	94.3932	72.3191	55.0437	61.4245	81.444	78.5407	74.1236								86.5934	88.2145	71.5997	115.016	84.7013	79.667	88.3587	83.7042	76.6928	80.1412	74.0446	54.4897	89.8264	77.6243	45.553	66.5341	101.733	69.9513	75.0727
95.1892	61.1349	53.3104	97.2617	78.583	93.6562	99.1543	78.1042	80.6543	82.3204	71.9892	59.1819	93.7183	72.3077	56.0874	62.5551	80.8402	77.6811	73.4856								86.1716	87.0954	71.3993	115.384	84.3805	79.2528	89.1843	85.18	76.802	79.5201	73.6262	54.5456	88.8965	77.3882	45.7878	66.3833	103.622	69.7971	75.2284
95.1833	61.3357	53.2271	96.4662	78.3691	92.6054	98.8975	77.7841	80.5551	81.9172	71.1013	58.907	93.2268	72.3524	57.0412	63.5929	80.2071	76.8661	72.9043								85.7558	85.7481	71.1564	115.768	84.1498	78.9216	90.0132	86.6664	76.8846	78.8923	73.2121	54.662	88.0358	77.0526	46.2572	66.2202	105.36	69.5764	75.3815
95.0648	61.6583	53.1133	95.6018	78.0989	91.319	98.6938	77.4312	80.4527	81.6407	70.1615	58.6895	92.8181	72.3538	58.0499	64.7861	79.5163	76.0712	72.3705								85.2391	84.5236	70.9003	116.122	83.8199	78.6377	90.9118	88.1451	77.0126	78.2808	72.7968	54.8186	87.2505	76.646	46.7577	66.0359	106.759	69.3883	75.5984
94.9192	62.2328	52.979	94.8108	77.873	90.2284	98.51	77.1599	80.2894	81.4043	69.2363	58.4624	92.5878	72.3904	59.0986	65.8748	78.7247	75.2516	71.9129								84.7698	83.3375	70.7103	116.571	83.4789	78.32	91.8804	89.7219	77.1756	77.6895	72.4224	55.0654	86.3719	76.3037	47.2246	65.9265	107.975	69.2603	75.9211
94.8469	62.9395	52.9032	93.9627	77.7212	89.1674	98.3689	76.8317	80.1756	81.292	68.2932	58.2547	92.4689	72.4685	60.2444	67.0573	77.9044	74.4563	71.4044								84.3422	82.3624	70.4969	116.939	83.0894	77.9742	92.899	91.0711	77.2431	77.1997	72.065	55.4165	85.5283	75.9143	47.8854	65.9341	108.924	69.2599	76.4526
94.7785	63.864	52.8501	93.1336	77.5112	87.7936	98.1454	76.3889	80.048	81.3057	67.3869	58.0812	92.4468	72.5697	61.3279	68.1068	77.103	73.5086	70.9558								83.9611	81.3716	70.3168	117.176	82.6581	77.6768	93.8819	92.467	77.2686	76.7734	71.6876	55.8357	84.6449	75.446	48.8005	65.9768	109.735	69.1842	77.133
94.7582	65.1692	52.7763	92.2821	77.3313	86.5215	98.0295	76.1375	79.8976	81.4585	66.4453	57.8494	92.3184	72.6545	62.4508	69.2147	76.4228	72.6749	70.4754								83.573	80.3582	70.1827	117.39	82.117	77.443	94.9817	93.9672	77.3232	76.3494	71.2835	56.2722	83.8311	74.9385	49.7368	66.1007	110.312	69.1001	77.9611
94.8262	66.6495	52.7253	91.332	77.1488	85.2285	97.9845	75.8892	79.6863	81.7291	65.4942	57.6452	92.1852	72.6085	63.5798	70.3346	75.833	71.9419	69.9427								83.2404	79.3251	70.0084	117.541	81.6552	77.176	96.1128	95.1482	77.3904	76.0152	70.9452	56.8104	82.9869	74.5275	50.821	66.3275	110.87	69.1223	79.0241
94.8173	68.5502	52.7734	90.2944	76.9844	83.8917	97.8655	75.6477	79.5736	81.9459	64.6126	57.5294	92.0395	72.7314	64.8501	71.3904	75.1489	71.1096	69.4671								82.9186	78.4883	69.9033	117.715	81.1148	76.9574	97.1791	96.3516	77.478	75.7162	70.5765	57.3784	82.0699	74.1661	52.1253	66.6071	110.997	69.1266	80.1742
94.5986	70.519	52.8646	89.2832	76.8743	82.5512	97.8122	75.5207	79.3958	82.2511	63.7227	57.3713	91.7507	72.8565	66.0111	72.3671	74.4594	70.3348	69.0816								82.7521	77.6339	69.8537	117.822	80.5703	76.7004	98.2992	97.4679	77.5419	75.5446	70.272	58.0064	81.1533	73.7006	53.3299	66.9893	111.188	69.1544	81.4956
94.2562	72.6259	52.9659	88.2728	76.6831	81.1444	97.8214	75.4313	79.2114	82.6571	62.7232	57.2419	91.3467	73.0476	67.2087	73.2302	73.8571	69.5447	68.6153								82.776	76.7701	69.8766	117.779	79.9459	76.5402	99.4942	98.323	77.6156	75.5267	70.0268	58.5887	80.3837	73.3405	54.6891	67.5168	111.047	69.1419	82.7834
94.0106	74.8401	53.1078	87.0881	76.5301	79.6979	97.6755	75.3055	78.9918	83.0114	61.8029	57.0855	90.9426	73.2546	68.4239	74.0901	73.1138	68.7316	68.1704								82.8784	75.93	69.9678	117.79	79.4304	76.4587	100.538	99.1343	77.7405	75.6476	69.7555	59.2967	79.6362	73.1994	56.2663	68.1112	110.954	69.003	84.0651
93.5501	77.0169	53.3227	85.9545	76.3028	78.4937	97.6208	75.2055	78.8274	83.3892	60.9061	56.9454	90.5527	73.589	69.5216	74.7707	72.2677	68.0626	67.6977								83.0253	75.2277	70.1122	117.556	78.8027	76.4288	101.638	99.7925	77.9586	75.8796	69.5171	59.9566	78.8541	73.1581	57.8887	68.8256	110.682	68.854	85.2913
93.1115	79.1057	53.6748	84.8167	76.1551	77.1111	97.5589	75.034	78.6628	83.8288	59.9915	56.7823	90.0263	73.9668	70.6789	75.4846	71.5406	67.3921	67.3324								83.2132	74.5619	70.2696	117.348	78.2696	76.4981	102.75	100.295	78.1891	76.2479	69.2027	60.7009	78.168	73.1528	59.3325	69.5936	110.36	68.7374	86.5183
92.7761	81.1179	54.1203	83.7515	75.9327	75.7427	97.3738	74.8993	78.4704	84.1606	59.0271	56.622	89.4444	74.2105	71.7353	76.1832	70.867	66.6428	66.8732								83.4721	73.8314	70.5064	117.087	77.7705	76.573	103.802	100.648	78.5943	76.671	69	61.4327	77.5527	73.2295	60.7589	70.6269	109.689	68.6566	87.6333
92.291	82.991	54.6529	82.6063	75.8193	74.3837	97.1065	74.7676	78.3414	84.4762	58.1428	56.4697	88.9007	74.6167	72.6991	76.7923	70.1018	66.0142	66.3367								83.7807	73.2002	70.7576	116.56	77.2285	76.7893	104.899	100.888	79.1507	77.2892	68.7972	62.1484	76.9642	73.3941	62.1864	71.5982	109.043	68.615	88.6606
91.9115	84.7279	55.1668	81.4802	75.6633	73.0786	96.803	74.6351	78.1382	84.7729	57.3272	56.3465	88.3936	74.9216	73.5318	77.3582	69.4492	65.3092	65.8567								84.0651	72.5907	71.031	116.209	76.7516	77.0759	105.883	100.942	79.9131	77.9672	68.585	62.8837	76.4744	73.6427	63.5678	72.7498	108.213	68.6201	89.5626
91.496	86.3413	55.8023	80.3766	75.5647	71.7654	96.4256	74.2626	78.1135	85.1022	56.4269	56.2341	87.8177	75.29	74.209	77.8619	68.7575	64.6859	65.3812								84.4636	72.076	71.3609	115.672	76.3474	77.482	106.779	100.915	80.7835	78.7765	68.4195	63.6602	76.1019	73.9633	64.8648	73.8276	107.347	68.7234	90.4557
91.2299	87.6788	56.5583	79.2728	75.4983	70.4454	95.979	73.9965	78.085	85.3022	55.6155	56.1063	87.2873	75.6537	74.7367	78.2165	68.2234	64.0188	64.8472								84.9752	71.5742	71.7177	115.031	75.7512	78.086	107.61	100.79	81.8595	79.6691	68.3297	64.3471	75.8973	74.4952	66.4133	75.0317	106.461	68.8967	91.3781
90.8825	88.8646	57.2941	78.0745	75.4643	69.0873	95.4439	73.7544	78.1678	85.4032	54.9386	56.0443	86.7797	75.8551	75.3265	78.7056	67.8365	63.4576	64.2699								85.5674	71.2468	72.0369	114.421	75.192	78.8186	108.344	100.578	82.9929	80.6291	68.3059	64.9589	75.8871	74.9469	67.8088	76.1637	105.524	69.1332	92.1665
90.6112	89.8907	58.1095	76.995	75.4702	67.7701	94.8453	73.4707	78.214	85.5281	54.2234	56.047	86.2997	76.1873	75.8331	79.0455	67.5211	62.9536	63.7369								86.3327	71.0409	72.4565	113.76	74.678	79.5511	109.023	100.244	84.1377	81.7334	68.2968	65.5751	76.0512	75.4683	69.3963	77.4257	104.461	69.3978	92.7873
90.2324	90.6543	58.8661	75.9254	75.4455	66.5124	94.2339	73.1677	78.3304	85.6059	53.5738	56.0543	85.7743	76.4748	76.1931	79.2651	67.2349	62.3468	63.1631								87.2222	70.9999	72.9909	113.029	74.2409	80.4587	109.598	99.7976	85.3217	82.9283	68.3001	66.1589	76.3371	76.2339	70.9213	78.7066	103.679	69.6338	93.4549
89.7854	91.1339	59.8016	74.8085	75.4509	65.2681	93.6391	72.8796	78.4482	85.5662	53.0372	56.0939	85.2369	76.6877	76.527	79.5784	66.9324	61.8653	62.614								88.286	71.1063	73.4038	112.342	73.7214	81.2744	110.038	99.2781	86.4156	84.2617	68.3007	66.7342	76.7361	76.9846	72.3908	79.9821	102.859	69.8812	93.8996
89.4787	91.4191	60.5964	73.8832	75.5051	63.9772	93.1484	72.5306	78.6109	85.4316	52.5863	56.1447	84.6289	76.8799	76.7047	79.7742	66.6115	61.4862	62.066								89.464	71.4085	73.8408	111.585	73.217	82.1062	110.494	98.6162	87.5396	85.6137	68.3058	67.3389	77.2094	77.9363	73.907	81.1162	102.217	70.1167	94.3646
89.0781	91.4721	61.334	72.842	75.5606	62.8448	92.7348	72.0424	78.731	85.3459	52.2356	56.1854	84.0109	77.0348	76.7034	79.9114	66.2703	60.9632	61.5739								90.7447	71.8952	74.2587	110.858	72.7688	82.9816	110.739	98.033	88.6027	87.0606	68.3022	67.8836	77.8199	78.8247	75.4079	82.2672	101.712	70.3532	94.6031
88.5567	91.3491	62.2847	72.0006	75.638	61.691	92.1124	71.6348	78.8216	85.1149	51.9292	56.2833	83.3293	77.1775	76.5276	79.9401	66.0262	60.6135	61.1671								92.1321	72.5687	74.6676	109.974	72.3325	84.0443	111.033	97.4315	89.4864	88.6858	68.3176	68.4761	78.6199	79.7952	76.9708	83.4396	101.445	70.579	94.7794
88.0945	91.0633	63.0043	71.079	75.7272	60.626	91.6214	71.1654	78.97	84.8811	51.6375	56.4141	82.59	77.2947	76.3165	80.1678	65.7759	60.2205	60.8705								93.4884	73.5297	75.1565	109.151	71.8739	85.1599	111.186	96.8356	90.3665	90.3693	68.2842	68.9852	79.5834	80.863	78.6019	84.4316	101.356	70.9081	94.8595
87.5753	90.6435	63.9926	70.2701	75.8419	59.9098	91.0883	70.5576	79.1303	84.5928	51.3504	56.558	82.0273	77.3042	75.9301	80.1941	65.5821	59.8483	60.6131								94.6508	74.6731	75.5864	108.24	71.4372	86.3282	111.312	96.3903	91.2077	92.0353	68.2002	69.4609	80.7374	81.9792	80.0118	85.4256	101.472	71.3478	94.9027
87.0496	90.0829	64.9132	69.548	75.9196	59.0006	90.5043	69.8555	79.3963	84.2826	51.053	56.6894	81.46	77.2904	75.5988	80.2939	65.4787	59.5596	60.4984								95.8689	75.9628	76.0686	107.331	71.0379	87.4541	111.289	96.1168	92.2403	93.7083	68.1666	69.7257	82.0667	83.0286	81.6325	86.2837	101.813	71.9046	94.8625
86.6608	89.4427	65.4827	68.9507	76.0194	58.1096	89.8364	69.0344	79.636	83.7257	50.8615	56.839	81.0164	77.4201	75.0291	80.3191	65.3535	59.4044	60.3403								97.0605	77.5359	76.5613	106.344	70.6412	88.4828	111.316	95.8745	93.0256	95.4267	68.0582	70.024	83.6922	84.101	83.0939	87.0752	102.105	72.4999	94.5971
86.2255	88.6964	66.2903	68.4037	76.072	57.2731	89.2356	68.2575	79.6961	83.236	50.6518	57.0699	80.4513	77.5273	74.2823	80.2255	65.243	59.3717	60.2245								98.1107	79.1285	77.0605	105.364	70.2126	89.5487	111.194	95.9241	93.8052	97.0885	67.9373	70.2098	85.2956	85.2364	84.5312	87.7513	102.715	73.1869	94.2596
85.886	88.0348	66.9736	67.9667	76.1129	56.5962	88.462	67.5082	79.8924	82.7684	50.481	57.2179	79.9601	77.467	73.3973	80.224	65.1644	59.3248	60.1507								99.147	80.856	77.6091	104.386	69.8122	90.6672	110.916	95.9986	94.567	98.5938	67.8204	70.2908	87.0561	86.2538	85.9616	88.3795	103.132	74.0354	93.9415
85.5173	87.4298	67.6266	67.6538	76.1465	55.9142	87.7441	66.7693	80.0699	82.209	50.352	57.3461	79.3311	77.4627	72.5325	80.0546	65.1007	59.372	60.0496								100.29	82.626	78.1629	103.466	69.4901	91.7861	110.63	96.2566	95.2644	100.102	67.7087	70.4762	88.8219	87.3278	87.1783	88.9681	103.717	74.943	93.536
85.3136	86.7934	68.2034	67.4078	76.1834	55.3405	86.9522	66.1446	80.3155	81.6937	50.258	57.521	78.8616	77.3517	71.8109	79.9575	65.0638	59.415	59.9946								101.232	84.4443	78.6511	102.549	69.0996	92.7418	110.357	96.4068	95.9172	101.481	67.6123	70.5799	90.5114	88.412	88.5089	89.4657	104.271	76.0495	92.9859
85.056	86.4417	68.7375	67.2172	76.2492	54.7973	86.145	65.5582	80.4608	81.1984	50.197	57.7425	78.4265	77.2456	70.82	79.6609	65.0433	59.4792	59.9379								102.047	86.3062	79.1986	101.692	68.7472	93.7485	109.991	96.612	96.6124	102.758	67.5788	70.6139	92.456	89.4633	89.6592	89.818	104.887	77.2499	92.34
84.9239	86.2404	69.2057	67.0817	76.3385	54.4411	85.3572	65.1943	80.5595	80.6693	50.2017	57.9292	78.0612	77.2686	69.9014	79.4986	65.0487	59.5802	59.8583								102.774	88.2212	79.7376	100.851	68.4244	94.7597	109.613	96.8058	97.068	103.956	67.618	70.6773	94.3445	90.5272	90.7448	90.1081	105.385	78.5507	91.6291
84.7982	86.2827	69.5152	67.047	76.4414	54.011	84.654	64.6615	80.6801	80.0641	50.2038	58.1025	77.7801	77.2054	69.035	79.3861	65.1147	59.6882	59.8419								103.506	89.9952	80.3651	100.059	68.1364	95.5422	109.231	97.0077	97.5486	105.043	67.7618	70.7452	96.2603	91.5256	91.6869	90.3138	105.434	79.867	90.928
84.6422	86.4521	69.8639	67.1239	76.5482	53.7482	84.0165	64.335	80.8221	79.4999	50.1633	58.2874	77.5162	77.0748	68.2134	78.9965	65.2673	59.788	59.7913								104.111	91.7275	80.968	99.3746	67.7882	96.3842	108.804	97.203	97.8936	105.983	68.1061	70.7436	98.0655	92.3858	92.4901	90.4331	105.67	81.1643	90.0674
84.5277	86.8477	70.1559	67.2668	76.6899	53.552	83.3558	64.0515	80.9116	78.9645	50.1518	58.6121	77.326	76.9633	67.3284	78.7594	65.6195	59.9815	59.7199								104.832	93.5175	81.5777	98.7351	67.4907	97.1929	108.317	97.2209	98.1962	106.95	68.6156	70.7136	99.89	93.2236	93.2005	90.53	105.784	82.4197	89.3401
84.4537	87.3188	70.4113	67.5111	76.8918	53.5261	82.7542	63.8017	80.9309	78.4402	50.1429	58.8725	77.1676	76.827	66.536	78.4108	65.8455	60.1422	59.66								105.464	95.0461	82.0644	98.1405	67.1305	97.862	107.813	97.243	98.3862	107.576	69.2952	70.7234	101.679	93.9262	93.8589	90.5152	105.738	83.741	88.5702
84.355	87.9841	70.6128	67.9041	77.0873	53.5734	82.156	63.6059	80.9531	77.8551	50.1495	59.2022	77.0476	76.6905	65.7848	78.0995	66.1812	60.293	59.5888								105.955	96.4655	82.4684	97.5565	66.8497	98.5507	107.33	97.2093	98.5138	108.118	70.1666	70.8235	103.303	94.4825	94.4773	90.2725	105.504	84.9441	87.9412
84.1957	88.5592	70.8288	68.3683	77.3451	53.7331	81.6288	63.5364	80.88	77.1734	50.1575	59.5498	76.9715	76.5748	64.9897	77.8202	66.7094	60.4429	59.5082								106.368	97.7417	83.0435	97.0968	66.5218	99.0741	106.966	97.1521	98.5199	108.565	71.3336	70.8532	104.689	95.0322	94.8628	90.0684	105.182	86.241	87.4328
83.989	89.229	70.9537	68.8621	77.7206	53.9584	81.1406	63.4328	80.922	76.6452	50.2006	59.9893	76.9964	76.6052	64.3013	77.5515	67.2583	60.5373	59.4145								106.765	98.8832	83.4474	96.6257	66.3084	99.5274	106.694	97.086	98.3931	108.87	72.6359	70.8437	105.942	95.4114	95.164	89.8447	104.65	87.4229	87.16
83.8088	89.909	71.1052	69.4631	77.9376	54.3491	80.7255	63.3671	80.8081	76.1254	50.261	60.3577	77.0876	76.5152	63.4676	77.1549	67.8111	60.6206	59.3729								107.143	99.8642	83.8257	96.1553	66.0423	99.9709	106.329	96.8164	98.2321	108.979	74.1907	70.8244	107.039	95.7542	95.4736	89.5849	104.136	88.5575	87.0751
83.5975	90.4987	71.1459	70.1761	78.3568	54.8607	80.3191	63.2462	80.6788	75.5655	50.3343	60.6912	77.325	76.3551	62.7206	76.9413	68.59	60.7309	59.3963								107.316	100.531	84.0692	95.7768	65.8847	100.317	106.264	96.6866	98.0691	109.021	75.9511	70.6046	107.847	96.0346	95.5665	89.2818	103.529	89.6134	87.1398
83.3831	91.0657	71.2463	70.9408	78.7075	55.3801	79.9683	63.2218	80.5829	74.9327	50.4537	60.9634	77.6873	76.2149	62.1762	76.6895	69.4447	60.8012	59.4887								107.485	100.976	84.3099	95.4482	65.7421	100.58	106.246	96.3663	97.8882	108.848	77.8777	70.4334	108.463	96.1854	95.5711	88.7936	102.85	90.7237	87.3792
83.19	91.6291	71.295	71.6442	79.2035	56.1398	79.6235	63.1106	80.3792	74.3935	50.5856	61.1362	78.057	76.1014	61.4526	76.4597	70.3024	60.7992	59.7449								107.51	101.266	84.7168	95.0798	65.6313	100.792	106.196	95.8675	97.4566	108.698	79.9108	70.2187	108.903	96.3804	95.3854	88.374	102.167	91.6906	87.685
83.0697	92.0764	71.2654	72.5068	79.5442	56.9885	79.3598	63.0341	80.0273	73.8693	50.6989	61.3219	78.6618	75.9866	60.8039	76.2604	71.2517	60.7942	59.993								107.542	101.366	84.9238	94.714	65.6209	100.889	106.32	95.4119	97.0827	108.434	81.9858	70.0148	109.192	96.4072	95.3357	87.9637	101.442	92.3975	88.1401
83.1584	92.4305	71.2086	73.3883	79.9557	58.0074	79.1373	63.0561	79.7222	73.3513	50.7479	61.4476	79.4385	75.8517	60.0562	76.1223	72.1514	60.8318	60.4088								107.416	101.301	85.268	94.387	65.6855	101.061	106.581	94.8814	96.7093	108.019	84.0903	69.7527	109.355	96.4488	95.1646	87.5425	100.769	93.0932	88.4705
83.4397	92.7531	71.2181	74.3953	80.3833	59.1697	79.0403	63.0549	79.4099	72.8274	50.7717	61.4457	80.3876	75.7094	59.4293	76.0006	73.2577	60.9171	60.8248								107.236	101.003	85.6231	94.0891	65.7899	101.03	106.705	94.3668	96.1094	107.569	86.2188	69.4329	109.322	96.3595	95.0057	87.0468	99.9564	93.7587	88.9256
83.7151	92.983	71.0838	75.3478	80.8175	60.4937	79.0406	63.075	79.1116	72.2399	50.7732	61.4651	81.3969	75.5733	58.9723	75.9373	74.3514	60.8649	61.1267								106.947	100.642	85.9261	93.7516	65.9768	100.978	106.96	93.6826	95.4467	107.049	88.2058	69.1939	109.078	96.2277	94.8533	86.6764	98.9936	94.3402	89.3456
84.2233	93.1542	71.001	76.4288	81.3058	61.8537	78.9652	63.3203	78.7284	71.6796	50.7872	61.4519	82.524	75.3852	58.4035	75.9357	75.4326	60.7701	61.5245								106.625	100.132	86.5344	93.4356	66.2122	100.806	107.254	93.1211	94.7484	106.499	90.3076	68.9225	108.866	95.9725	94.6334	86.207	97.9787	94.748	89.7257
84.8398	93.1921	70.9888	77.578	81.7575	63.3962	78.9199	63.5104	78.3439	71.1198	50.8405	61.4691	83.7154	75.1904	57.9411	75.9844	76.5625	60.702	61.7959								106.342	99.5198	86.7678	93.2031	66.5068	100.603	107.556	92.3788	94.0058	105.971	92.2718	68.6309	108.66	95.777	94.2634	85.9308	96.799	95.0458	89.9967
85.5716	93.2315	70.8466	78.7403	82.2369	64.9399	78.9349	63.6857	77.9392	70.5866	50.9076	61.4204	84.9932	74.9884	57.6811	76.0446	77.5988	60.7424	62.1238								106.049	98.9617	87.001	93.0019	66.9196	100.316	107.713	91.5504	93.2536	105.384	94.0844	68.4252	108.384	95.4638	94.0285	85.6628	95.4908	95.2582	90.2133
86.3976	92.9775	70.7454	80.0008	82.8054	67.0098	79.0353	63.9731	77.4773	70.0361	51.0062	61.3504	86.4188	74.812	57.1967	76.1688	78.5343	60.6614	62.3687								105.577	98.2941	87.2712	92.8481	67.3121	99.968	107.899	90.8904	92.5354	104.637	95.7574	68.1795	108.137	95.2155	93.7426	85.4542	94.068	95.4601	90.291
87.2675	92.6055	70.6012	81.1906	83.3432	68.9042	79.1129	64.1229	76.9472	69.4832	51.1643	61.3629	87.9217	74.6813	56.8617	76.2978	79.3271	60.5757	62.6272								105.297	97.749	87.4515	92.7454	67.8907	99.5496	107.957	90.0407	91.7603	104.009	97.3959	67.9445	107.999	94.9566	93.2655	85.2374	92.6327	95.5281	90.1953
88.0973	92.1834	70.481	82.3389	83.8722	71.1203	79.233	64.4029	76.4311	68.9463	51.4743	61.3932	89.4172	74.5313	56.6746	76.3343	80.1221	60.4489	62.9951								104.982	97.2921	87.6833	92.721	68.5282	99.0386	107.964	89.2271	91.1107	103.466	98.8499	67.7036	107.811	94.8887	92.7741	85.1459	91.2799	95.4504	90.1301
88.9729	91.6634	70.4002	83.5922	84.4002	73.1346	79.3139	64.6709	75.6988	68.543	51.7852	61.4525	90.8394	74.3776	56.318	76.4633	80.8058	60.3567	63.3933								104.591	97.0306	87.7081	92.7619	69.2744	98.5697	107.93	88.4703	90.4174	102.668	100.119	67.4981	107.735	94.7151	92.4001	85.1898	89.9292	95.3487	89.7996
89.7295	91.0484	70.2016	84.9251	84.9242	74.9927	79.346	64.784	75.0533	68.1761	52.2625	61.5357	92.224	74.2141	56.1691	76.6471	81.4233	60.1702	63.7873								104.246	97.0044	87.7652	92.9294	70.0599	97.939	107.906	87.6065	89.7823	101.993	101.396	67.2996	107.651	94.6011	91.9845	85.1923	88.7093	95.2103	89.3203
90.5898	90.2489	70.1181	86.1154	85.5819	77.1207	79.3835	64.9187	74.3333	68.0163	52.8737	61.6963	93.4898	74.0826	56.1149	76.7654	82.0028	59.9436	64.1081								103.801	97.0986	87.779	93.2111	70.9147	97.2614	107.838	86.7564	89.2296	101.342	102.503	67.1355	107.689	94.5961	91.2367	85.2011	87.5721	95.0844	88.8271
91.4359	89.3696	70.0179	87.2623	86.115	79.1273	79.4081	65.1025	73.7671	67.9952	53.5601	61.7972	94.5724	73.9908	56.0556	76.8169	82.495	59.7328	64.5288								103.338	97.2113	87.7955	93.5937	71.8298	96.5951	107.668	85.9005	88.6546	100.745	103.425	67.0186	107.836	94.5859	90.5463	85.2545	86.7593	94.8484	88.3982
92.2551	88.6151	69.9879	88.5046	86.5669	81.2422	79.33	65.2502	73.1092	68.0937	54.2622	61.9406	95.5523	73.9336	56.2109	76.9783	83.0864	59.4797	64.992								102.72	97.4278	87.7676	93.9974	72.7202	95.8213	107.469	85.0606	88.1533	99.9869	104.176	66.8126	107.935	94.563	89.9618	85.2604	85.9908	94.5065	87.7564
93.0557	87.5929	70.0008	89.6493	86.9937	83.3353	79.2825	65.4621	72.5721	68.279	55.0827	62.1061	96.3761	73.9433	56.4316	77.147	83.4822	59.2709	65.4131								102.201	97.8	87.5848	94.5126	73.6342	94.9708	107.202	84.148	87.7629	99.3323	104.89	66.8434	107.978	94.5538	89.3094	85.4552	85.3927	94.3083	87.0796
93.7832	86.6732	69.95	90.833	87.4201	85.2208	79.2991	65.6332	71.8811	68.6065	56.1482	62.3142	96.9778	73.8599	56.7744	77.2359	83.6944	59.0548	65.9358								101.697	98.161	87.5357	95.1499	74.5783	94.0175	106.894	83.4179	87.2791	98.7842	105.359	66.6205	108.072	94.6504	88.8345	85.5332	84.8011	94.0894	86.3465
94.4508	85.6874	70.0618	91.9327	87.7984	87.2048	79.3721	65.7687	71.284	69.0489	57.1848	62.6291	97.3803	74.0007	57.2635	77.3577	83.8471	58.7858	66.5119								101.224	98.3768	87.4574	95.9347	75.4273	92.9962	106.493	82.5196	86.8727	98.2785	105.788	66.5393	108.149	94.679	88.319	85.5888	84.2802	93.7803	85.5761
94.8953	84.6661	70.0898	93.0034	88.1218	89.0156	79.505	65.7947	70.6966	69.623	58.2704	63.046	97.5499	74.1222	57.8938	77.5042	83.9214	58.5042	67.25								100.919	98.5002	87.3333	96.8886	76.319	92.0325	105.997	81.7863	86.6485	97.8444	106.132	66.4989	108.239	94.6855	87.7276	85.6211	83.7355	93.5787	84.8018
95.1819	83.6645	70.1236	94.0785	88.3632	90.8645	79.6233	65.7981	70.031	70.3324	59.3981	63.5621	97.56	74.32	58.681	77.527	83.9245	58.2185	68.0111								100.623	98.5765	87.0904	98.0048	77.2332	91.007	105.549	81.0441	86.482	97.5461	106.304	66.2922	108.319	94.7488	87.2643	85.6465	83.1333	93.3234	83.9425
95.4318	82.6206	70.2402	94.9929	88.6394	92.4714	79.8189	65.7741	69.4876	71.2736	60.5772	64.228	97.4399	74.5793	59.3035	77.6436	83.7722	57.959	69.0756								100.382	98.5205	86.8612	99.1252	78.152	89.8318	104.978	80.2121	86.5074	97.2854	106.356	66.0723	108.421	94.8402	86.7909	85.6699	82.5599	93.0881	83.0381
95.6289	81.679	70.2768	96.0046	88.8425	94.088	80.1568	65.7298	68.8728	72.3985	61.8154	64.9883	97.0228	74.7543	60.3071	77.7611	83.7583	57.6744	70.0578								100.28	98.311	86.5481	100.378	78.9441	88.5636	104.373	79.5544	86.6283	97.2375	106.404	65.8159	108.482	94.8934	86.4158	85.7414	81.8595	92.8806	82.2266
95.738	80.6139	70.321	96.8857	89.0712	95.5834	80.5006	65.6328	68.5205	73.6368	63.0638	65.7501	96.4124	75.2445	61.2057	77.6004	83.5075	57.4214	71.2861								100.283	98.0756	86.288	101.664	79.7024	87.3937	103.754	78.8972	86.9409	97.302	106.32	65.4226	108.521	94.945	86.0199	85.7642	81.229	92.7594	81.5099
95.8158	79.6971	70.4048	97.669	89.2002	97.0195	80.9294	65.491	68.1384	74.9875	64.3007	66.5911	95.7537	75.5667	62.1221	77.582	83.3136	57.0975	72.4717								100.31	97.6511	85.955	103.068	80.5173	86.1687	103.127	78.3844	87.3093	97.474	106.208	64.95	108.495	94.9716	85.8373	85.6819	80.5237	92.5632	80.865
96.0267	78.7716	70.4209	98.4888	89.2787	98.3294	81.4874	65.3705	67.8959	76.3516	65.5925	67.4572	94.9149	75.9663	63.1698	77.5376	83.0628	56.7178	73.7391								100.329	97.2434	85.6144	104.554	81.3081	85.0351	102.262	77.7604	87.7429	97.7154	105.969	64.5216	108.423	94.9267	85.559	85.6317	79.8767	92.4789	80.2985
96.0255	77.9116	70.4412	99.1341	89.3246	99.4834	82.0202	65.2568	67.6817	77.8159	66.9093	68.3159	93.9487	76.3053	64.1716	77.3123	82.861	56.3285	74.9147								100.342	96.7243	85.1267	105.96	81.9469	83.7057	101.528	77.3537	88.2674	97.9658	105.66	64.0083	108.382	94.8296	85.3411	85.5263	79.3041	92.3474	79.8006
95.9774	77.0402	70.4742	99.7724	89.3055	100.802	82.6283	65.0218	67.5788	79.3781	68.1656	69.164	93.069	76.7739	65.2827	77.2247	82.4018	55.9352	76.0545								100.501	96.2119	84.7968	107.252	82.6463	82.4274	100.695	76.943	88.8259	98.2789	105.395	63.5472	108.183	94.7571	85.0817	85.4136	78.9441	92.174	79.4597
96.0895	76.3329	70.5133	100.257	89.289	101.847	83.3049	64.7612	67.5053	80.7938	69.3992	70.0247	92.0543	77.2957	66.4511	77.0831	81.8494	55.6475	77.2412								100.721	95.6699	84.3045	108.667	83.2945	81.2983	99.8654	76.5432	89.401	98.7276	105.004	63.0547	108.051	94.5787	84.9249	85.1469	78.7674	92.0416	79.0614
96.1511	75.7345	70.57	100.741	89.2394	102.749	84.0614	64.4496	67.5139	82.1818	70.611	70.9279	91.0443	77.8609	67.6501	76.7239	81.3219	55.4093	78.3562								101.086	95.0355	83.7797	109.986	83.8682	80.0658	99.184	76.187	90.0618	99.1194	104.613	62.5971	107.918	94.4769	84.6868	84.8646	78.7696	91.8217	78.5776
96.2714	75.082	70.6468	101.135	89.1225	103.497	84.9247	64.0345	67.582	83.847	71.8056	71.7214	90.0859	78.4901	69.0557	76.409	80.8716	55.0987	79.2415								101.582	94.3339	83.2626	111.293	84.3872	78.7594	98.4009	75.909	90.6542	99.5045	104.237	62.1812	107.788	94.3099	84.4784	84.5902	78.9243	91.5615	78.1358
96.1673	74.4815	70.7479	101.478	88.9305	104.19	85.7134	63.605	67.7061	85.2155	72.9611	72.6645	89.2493	79.173	70.4786	76.2163	80.6462	54.7384	80.0057								102.019	93.6852	82.8438	112.377	84.9655	77.4875	97.5376	75.7892	91.2164	99.958	103.799	61.8392	107.663	94.0886	84.2312	84.388	79.175	91.4397	77.6229
96.0349	73.8973	70.8316	101.863	88.787	104.742	86.624	63.2252	67.7442	86.6309	74.0667	73.3801	88.4786	79.7738	72.0055	76.0121	80.5391	54.4921	81.0293								102.648	92.9541	82.4483	113.645	85.4218	76.2607	96.7147	75.7314	91.7965	100.424	103.44	61.4661	107.547	93.924	84.044	84.0443	79.4263	91.4085	77.0116
95.8997	73.394	70.9197	102.212	88.6021	105.206	87.5568	62.7458	67.8259	87.7966	75.1137	74.1567	87.7921	80.4403	73.4882	75.6146	80.5966	54.2951	81.7538								103.341	92.1789	81.9272	114.855	85.8612	74.9706	96.0291	75.7124	92.2274	100.839	103.244	61.126	107.501	93.724	83.75	83.8225	79.6717	91.3859	76.3977
95.8552	72.9735	70.9434	102.432	88.4445	105.417	88.5637	62.285	67.844	88.8788	76.0922	74.9095	87.2009	81.1901	74.956	75.3308	80.5189	54.124	82.528								104.239	91.4683	81.4496	115.801	86.206	74.0038	95.2333	75.7047	92.7898	101.263	102.97	60.757	107.417	93.4327	83.5679	83.4525	79.9631	91.3795	75.7679
95.7966	72.4917	71.0353	102.537	88.2569	105.667	89.5794	61.7781	67.8153	89.7645	77.0478	75.5801	86.7387	81.8681	76.3974	75.0865	80.4863	53.9922	83.1082								105.12	90.6463	81.0697	116.701	86.3508	73.0867	94.3324	75.7084	93.3798	101.697	102.692	60.396	107.301	93.0382	83.3151	83.1232	80.2579	91.3251	75.1575
95.7789	72.2041	71.0874	102.699	88.005	105.711	90.6812	61.4423	67.765	90.6979	77.9053	76.3925	86.3773	82.4607	77.7668	74.7895	80.3699	53.9333	83.812								106.118	89.8189	80.5983	117.642	86.7051	72.3283	93.4568	75.7234	93.7618	102.242	102.5	60.0817	107.183	92.5351	83.0452	82.9409	80.6297	91.4306	74.5627
95.8368	71.9084	71.203	102.803	87.9039	105.554	91.7516	60.824	67.625	91.2963	78.6965	76.9762	86.1203	83.1295	79.1987	74.4563	80.2361	53.9901	84.3427								107.198	88.9408	80.2138	118.449	86.822	71.5326	92.6032	75.7798	94.0886	102.549	102.406	59.7192	107.121	92.0529	82.8197	82.7504	81.1278	91.5371	74.0106
95.8836	71.5785	71.1586	102.814	87.6034	105.343	92.8574	60.396	67.4487	91.854	79.2578	77.5141	86.1687	83.6273	80.5343	74.0546	79.8733	54.1719	84.8835								108.04	88.0087	79.883	119.254	86.9882	70.9208	91.9788	75.7874	94.3565	102.919	102.367	59.3633	107.048	91.5267	82.5773	82.4091	81.8691	91.5099	73.4707
95.9249	71.2664	71.1753	102.828	87.3835	104.991	93.884	59.91	67.2694	92.2312	79.9018	78.0379	86.4288	84.1892	81.8917	73.6785	79.6248	54.4413	85.1956								108.852	87.0933	79.5967	119.947	87.0654	70.4995	91.0267	75.7925	94.4378	103.241	102.389	59.0723	106.938	90.8709	82.4231	81.981	82.7342	91.6663	72.9784
96.1831	70.9914	71.1012	102.819	87.2218	104.547	94.987	59.5115	67.1314	92.4429	80.5677	78.5345	86.7004	84.6111	83.1707	73.175	79.2905	54.7276	85.5284								109.639	86.1211	79.2937	120.708	87.0172	70.2215	90.2523	75.8266	94.4471	103.441	102.412	58.8681	106.914	90.2395	82.3127	81.6201	83.9641	91.6448	72.5004
96.3661	70.811	71.0296	102.699	87.0049	103.963	95.9929	59.0694	66.9804	92.5419	81.0303	78.87	87.2267	85.0859	84.4178	72.7558	78.7723	55.1354	85.7463								110.246	85.1571	79.0739	121.249	87.0472	70.1401	89.4708	75.8598	94.4383	103.732	102.542	58.6105	106.845	89.5317	82.2152	81.1836	85.2372	91.7967	72.1514
96.5606	70.5487	70.8677	102.621	86.8265	103.235	96.9309	58.7518	66.8391	92.5888	81.4269	79.2486	87.6424	85.3648	85.6561	72.1734	78.1842	55.8292	85.8044								110.957	84.1934	78.8102	121.75	86.9436	70.1766	88.8408	75.9174	94.2896	103.962	102.676	58.3438	106.805	88.7888	81.9896	80.7279	86.7126	91.703	71.8256
96.7874	70.153	70.7125	102.485	86.7008	102.498	97.809	58.4454	66.7114	92.4806	81.8316	79.5856	88.263	85.7315	86.788	71.8129	77.7161	56.4846	85.7587								111.465	83.2735	78.6576	122.112	86.8196	70.3349	88.1897	75.9852	94.0357	104.054	102.664	58.0915	106.778	87.9541	81.8581	80.3009	88.2573	91.5774	71.4375
96.9218	69.883	70.4258	102.35	86.5343	101.633	98.5931	58.1117	66.5977	92.2607	82.1003	79.8311	88.7588	85.9524	87.8666	71.4343	77.1513	57.0641	85.7988								111.92	82.3552	78.5774	122.396	86.632	70.708	87.664	75.9889	93.662	104.159	102.702	57.8671	106.76	87.2235	81.5908	79.8232	89.8933	91.3593	71.1845
97.0735	69.6011	70.1556	102.257	86.3512	100.682	99.332	58.0251	66.5009	91.9731	82.5388	80.0244	89.3181	86.0806	88.8277	70.8568	76.5449	57.9277	85.5754								112.31	81.4287	78.5275	122.597	86.3906	71.1769	87.1278	75.9444	93.2338	104.232	102.722	57.6337	106.738	86.5475	81.4583	79.4698	91.5577	91.1388	70.8453
97.1205	69.2296	69.9067	102.162	86.2062	99.8462	99.9504	58.074	66.4312	91.6698	82.6946	80.2348	89.8101	86.2845	89.5693	70.4017	75.9193	58.7499	85.3582								112.615	80.4024	78.5578	122.902	86.0554	71.7192	86.4669	75.8169	92.7994	104.189	102.89	57.4134	106.732	85.8888	81.0796	78.9268	93.2541	90.7102	70.5783
97.2038	68.8352	69.4509	102.086	86.0757	98.7923	100.46	58.1334	66.3682	91.2479	82.9563	80.2249	90.3027	86.4248	90.184	70.0207	75.3124	59.5595	84.9866								112.726	79.4809	78.5666	122.881	85.8059	72.4051	85.8226	75.6223	92.2136	104.024	102.739	57.1734	106.721	85.2588	80.748	78.5498	94.8544	90.2556	70.354
97.1627	68.5345	69.0816	102.006	85.9005	97.8012	100.938	58.2253	66.3344	90.7049	83.072	80.1292	90.726	86.5074	90.6317	69.4127	74.7033	60.5653	84.6265								112.699	78.6207	78.6602	122.97	85.4344	73.0167	85.2645	75.3513	91.5792	103.893	102.64	56.9045	106.705	84.6998	80.3245	78.0635	96.5565	89.7496	70.065
97.0427	68.2984	68.7009	101.94	85.7119	96.9276	101.394	58.387	66.3433	90.1776	83.1287	80.059	91.0373	86.5427	91.0047	68.8929	74.2141	61.4695	84.271								112.539	77.8731	78.7953	122.905	85.0749	73.9443	84.6513	74.8812	91.0628	103.673	102.517	56.6533	106.704	84.1115	79.9704	77.6266	98.0895	89.1851	69.8522
96.8131	67.9656	68.2587	101.902	85.589	95.7365	101.68	58.532	66.3636	89.542	83.2249	79.9005	91.2884	86.5113	91.1696	68.4238	73.6822	62.3472	83.8976								112.249	77.191	78.9644	122.931	84.6378	75.1329	84.2412	74.4196	90.3723	103.306	102.341	56.3782	106.705	83.6302	79.5757	77.149	99.6918	88.5848	69.582
96.5284	67.5975	67.908	101.85	85.4657	94.7353	101.923	58.6727	66.4094	88.8786	83.2259	79.6711	91.4391	86.3205	91.4294	67.8705	73.2833	63.3057	83.654								111.779	76.4842	79.1467	122.57	84.2305	76.2561	83.9241	73.9555	89.6743	102.884	101.978	56.1203	106.702	82.9321	79.2482	76.6693	101.188	87.9602	69.3271
96.1647	67.2321	67.5203	101.828	85.3788	93.5532	102.001	58.7826	66.501	88.2656	83.2745	79.4705	91.5965	86.3408	91.4569	67.4088	72.8206	64.3638	83.4625								111.059	75.9147	79.3715	122.388	83.8487	77.3095	83.5059	73.5266	88.9174	102.324	101.667	55.8257	106.694	82.4198	79.0659	76.1496	102.522	87.4432	69.0625
95.8039	67.0305	66.8868	101.801	85.3071	92.5451	102.073	58.8684	66.614	87.5691	83.2071	79.1524	91.6516	86.2106	91.5141	66.9157	72.3351	65.5371	83.3907								110.104	75.2894	79.7199	122.284	83.3691	78.5726	83.3502	73.0326	87.9796	101.721	101.255	55.6189	106.69	81.9848	78.7672	75.7347	103.78	86.8437	68.8773
95.3599	66.6834	66.3365	101.866	85.1956	91.5336	102.044	58.9959	66.7391	87.0109	83.0362	78.8538	91.5599	85.9776	91.4753	66.3981	71.7382	66.7898	83.5023								108.927	74.8152	79.9325	122.083	82.9707	79.8972	83.1294	72.6415	86.9275	100.97	100.744	55.3888	106.678	81.4832	78.5954	75.1884	104.939	86.2314	68.6475
94.6993	66.5147	65.7774	101.986	85.0696	90.4677	101.983	59.123	66.8006	86.4322	82.8874	78.4919	91.3332	85.8455	91.4556	65.8962	71.1445	68.1859	83.6605								107.501	74.3754	80.1928	121.586	82.57	81.0937	82.9339	72.3245	85.8275	100.173	100.177	55.1889	106.661	81.0171	78.3728	74.6962	106.054	85.5348	68.5185
94.1847	66.2446	65.085	102.121	85.0064	89.5273	101.833	59.2094	66.8165	85.9087	82.7852	78.0383	90.884	85.5406	91.3666	65.461	70.613	69.3159	83.9495								106.095	74.0106	80.513	121.243	82.171	82.4179	82.7373	72.245	84.6852	99.3418	99.448	54.9849	106.629	80.5729	78.0203	74.359	107.259	84.8469	68.4658
93.6589	66.0043	64.3598	102.197	84.971	88.5211	101.614	59.1769	66.8118	85.5169	82.5953	77.6132	90.4365	85.2488	91.2936	65.0274	70.165	70.7732	84.3685								104.628	73.7304	80.7278	120.784	81.8291	83.7411	82.6398	72.4416	83.5791	98.4839	98.7256	54.8474	106.602	80.091	77.7887	73.8963	108.123	84.0136	68.4883
93.1317	65.8346	63.7757	102.3	84.9617	87.3927	101.288	59.2176	66.7743	85.277	82.423	77.0903	89.8573	84.9632	90.9954	64.6777	69.6231	71.906	84.6979								103.03	73.5901	81.0185	120.355	81.5967	85.0226	82.5223	72.9374	82.5629	97.4399	97.9612	54.7374	106.511	79.6259	77.6641	73.5071	108.855	83.1485	68.6276
92.6811	65.8909	63.3247	102.378	84.9517	86.527	100.881	59.3483	66.686	85.0893	82.2868	76.6248	89.1453	84.5914	90.8374	64.2878	69.2196	73.1712	85.238								101.252	73.659	81.1973	119.865	81.2891	86.3107	82.4214	73.4854	81.5498	96.4387	96.9946	54.6196	106.417	79.1586	77.5133	73.136	109.422	82.2827	68.8663
92.1329	65.6667	62.5867	102.439	84.9283	85.6524	100.444	59.3433	66.5644	85.0363	82.1135	76.0898	88.4202	84.2255	90.6107	63.9749	68.9014	74.1458	85.6771								99.5854	73.9325	81.4521	119.492	81.05	87.5454	82.1948	74.142	80.6084	95.4979	95.9726	54.5469	106.325	78.7152	77.3505	72.7925	109.804	81.3683	69.2305
91.6335	65.5278	61.8832	102.405	84.8647	84.8814	100.055	59.2019	66.4469	85.1281	81.9031	75.5376	87.6518	83.8889	90.4866	63.688	68.753	75.5516	86.1514								97.9858	74.4498	81.642	119.023	80.959	88.7322	81.9732	74.8711	79.7563	94.5238	94.7774	54.4743	106.225	78.2791	77.3083	72.465	110.111	80.428	69.8005
91.1237	65.4549	61.1926	102.389	84.7409	83.9883	99.5947	59.0947	66.323	85.2399	81.7309	75.0381	86.851	83.608	90.2794	63.5458	68.6552	76.7489	86.4684								96.5332	75.2113	81.8677	118.701	80.9358	89.914	81.8356	75.7171	78.9009	93.5421	93.5049	54.4137	106.121	77.8637	77.3119	72.1283	110.165	79.3841	70.3939
90.4916	65.1832	60.5049	102.323	84.6833	83.3626	99.2145	58.971	66.2403	85.4113	81.5221	74.4613	85.9167	83.3508	90.1502	63.3019	68.6119	77.8103	86.8247								95.1622	76.1341	81.9331	118.335	80.9852	91.0172	81.6354	76.7601	78.1308	92.6158	92.3266	54.3826	105.995	77.4521	77.4014	71.817	110.187	78.5484	71.1182
89.6804	65.4269	59.7534	102.174	84.5712	82.7104	98.8965	58.878	66.182	85.6845	81.3496	74.0049	85.006	83.0985	90.1309	63.0207	68.6367	78.7615	87.0909								93.95	77.2984	82.0676	118.03	81.0459	92.083	81.4603	77.852	77.4772	91.6897	90.8878	54.4199	105.868	77.1965	77.5579	71.4984	109.77	77.5673	72.0057
88.971	65.4246	59.0018	101.985	84.4068	82.0778	98.6087	58.7118	66.1035	85.9569	81.161	73.6552	84.1157	82.794	89.8807	62.8113	68.7006	79.7023	87.332								92.8196	78.6926	82.2325	117.795	81.2015	93.1835	81.2187	79.0385	76.8905	90.6929	89.4381	54.4861	105.687	76.9871	77.7732	71.1719	109.411	76.6999	72.9443
88.2995	65.4898	58.2977	101.719	84.2174	81.5734	98.3822	58.5528	66.1153	86.2745	81.0169	73.2843	83.2391	82.5592	90.0377	62.6206	68.7254	80.7283	87.3191								91.8339	80.1488	82.282	117.624	81.3278	94.1396	80.9821	80.281	76.3506	89.8343	87.9652	54.5645	105.509	76.8864	78.0368	70.8504	108.936	75.9105	73.9808
87.7487	65.6813	57.4558	101.486	84.1733	81.0594	98.2473	58.3563	66.1968	86.5053	80.8741	72.9675	82.4145	82.4092	90.0782	62.4981	68.7322	81.4692	87.3479								90.7927	81.8311	82.3365	117.528	81.524	94.9298	80.7518	81.6321	75.7636	88.9128	86.5104	54.7498	105.354	76.8714	78.394	70.514	108.306	75.1221	75.1222
87.1812	65.9065	56.7006	101.149	83.8914	80.5825	98.1515	58.2635	66.2174	86.7544	80.7201	72.7706	81.6614	82.2892	90.0167	62.3341	68.7011	82.2674	87.2293								89.8149	83.59	82.2877	117.542	81.8369	95.6294	80.5559	83.0703	75.2743	87.9906	85.0717	55.0829	105.11	76.8684	78.8441	70.1798	107.565	74.4217	76.3522
86.6981	66.0503	55.9282	100.663	83.6611	80.1208	98.0222	58.0704	66.4148	87.0212	80.5824	72.574	80.7398	82.1929	90.0742	62.1999	68.6475	83.0302	87.0167								88.9057	85.3752	82.2988	117.649	82.0789	96.2578	80.4409	84.4924	74.7959	87.1458	83.5675	55.4828	104.854	76.9024	79.5568	69.8598	106.839	73.7092	77.6319
86.1206	66.1791	55.181	100.25	83.4421	79.7759	97.8554	57.9098	66.5815	87.1256	80.4552	72.4206	79.8891	82.1058	90.1691	62.0876	68.5769	83.5638	86.8322								88.0561	87.3059	82.2516	117.741	82.3729	96.8277	80.416	86.0207	74.2978	86.2762	82.1999	56.02	104.511	76.9752	79.9432	69.5536	106.178	72.9974	78.9129
85.7016	66.3926	54.3506	99.7589	82.9729	79.4518	97.877	57.8428	66.7909	87.1654	80.4093	72.2636	79.0473	82.0918	90.2175	61.9605	68.5807	84.1756	86.4531								87.3692	89.1648	82.0903	117.863	82.603	97.305	80.4591	87.5464	73.7118	85.4109	80.9616	56.6663	104.104	77.0682	80.6525	69.3017	105.222	72.2651	80.1454
85.3062	66.4739	53.5898	99.3381	82.6809	79.1543	97.8114	57.832	66.9035	86.9928	80.2865	72.1216	78.3555	82.1083	90.34	61.8342	68.5627	84.6552	86.0942								86.7346	91.0555	81.9361	118.043	82.8881	97.7104	80.5831	89.0032	73.2367	84.6143	79.6145	57.2224	103.614	77.1885	81.4337	68.9904	104.369	71.7177	81.3303
84.8584	66.7693	52.768	98.8853	82.2193	78.8947	97.8352	57.9297	67.0747	86.8265	80.1856	72.0502	77.5999	82.1346	90.4047	61.702	68.4853	85.0029	85.6729								86.2099	92.904	81.7294	118.347	83.1846	97.9392	81.0044	90.5164	72.8015	83.7701	78.2917	57.8668	103.056	77.3782	82.5815	68.7302	103.35	71.1577	82.5043
84.5449	66.9248	52.111	98.4571	81.8936	78.681	97.7501	58.0976	67.3806	86.3886	80.0404	71.9753	76.8395	82.2439	90.5399	61.5727	68.3939	85.3669	85.2905								85.7791	94.6736	81.4629	118.683	83.4473	98.0867	81.5232	91.9951	72.4003	82.9749	77.0937	58.5598	102.389	77.5432	83.6583	68.4216	102.468	70.636	83.5819
84.1431	67.3488	51.465	97.946	81.4763	78.4091	97.6223	58.3313	67.6399	85.8081	79.9425	71.9404	76.0986	82.2589	90.7909	61.4512	68.2836	85.5027	84.744								85.4402	96.2952	81.2443	119.014	83.6625	98.2351	81.9903	93.5077	72.0585	82.1437	76.0244	59.2107	101.623	77.716	84.8565	68.137	101.432	70.1053	84.4768
83.7594	67.7036	50.7635	97.4573	81.0528	78.2125	97.5763	59.0307	67.9149	85.1815	79.8079	71.8456	75.4512	82.2678	90.8375	61.3882	68.2561	85.6885	84.1392								84.9517	97.7087	81.0219	119.086	83.8482	98.2449	82.6827	94.8509	71.7554	81.3883	75.059	59.9811	100.75	78.0467	86.1242	67.8357	100.468	69.6294	85.3185
83.406	68.0709	50.0107	96.9136	80.6215	77.9337	97.4041	59.6831	68.3653	84.5084	79.5729	71.7746	74.8719	82.3302	90.9306	61.3877	68.2803	85.6521	83.4447								84.451	99.0392	80.7057	119.184	83.979	98.2929	83.4122	96.1131	71.4852	80.6492	74.177	60.815	99.7714	78.4365	87.4536	67.5917	99.6026	69.2437	86.1732
83.0425	68.459	49.4426	96.413	80.1722	77.7096	97.2229	60.3095	68.6614	83.7022	79.3003	71.7792	74.3504	82.4408	90.993	61.3815	68.3288	85.6744	82.7303								84.013	100.15	80.3548	119.249	84.085	98.114	84.4101	97.2033	71.2888	79.9314	73.3494	61.6141	98.7139	78.8432	88.6013	67.3129	98.9579	68.8209	86.7934
82.7079	68.9404	48.7977	95.9509	79.6203	77.5489	96.9988	61.0809	69.1359	82.7117	79.1454	71.7508	74.1039	82.4324	90.9819	61.3413	68.4858	85.7345	81.8828								83.5478	101.042	80.0772	119.252	84.1739	97.8396	85.3051	98.0826	71.1634	79.3211	72.582	62.4417	97.6278	79.3734	89.8948	66.9911	98.4236	68.5344	87.5582
82.4071	69.5677	48.208	95.416	79.1375	77.3872	96.6993	61.9314	69.8013	81.621	78.8863	71.6463	73.9828	82.3184	90.8468	61.2827	68.7596	85.6216	80.9314								83.0122	101.822	79.6567	119.194	84.227	97.6406	86.3603	98.9656	71.1041	78.7393	71.8215	63.2328	96.4794	79.9763	91.2537	66.6813	98.2358	68.1835	88.1834
82.137	70.3466	47.5737	94.9233	78.645	77.2203	96.5089	62.7166	70.369	80.6344	78.6614	71.5943	74.006	82.4195	90.5975	61.1414	69.0663	85.4404	80.0557								82.5258	102.365	79.5807	119.073	84.2324	97.2276	87.4681	99.6907	71.0857	78.2002	71.1226	64.0292	95.265	80.6108	92.4806	66.3648	98.2226	67.832	88.612
81.9371	71.2866	47.0627	94.4898	78.0549	77.104	96.2184	63.7663	71.1158	79.4859	78.2674	71.3582	74.1471	82.3765	90.147	60.9378	69.395	85.1457	79.2878								82.0695	102.594	79.3189	119.061	84.2105	96.9605	88.6527	100.282	71.1328	77.6726	70.4309	64.8639	94.0077	81.282	93.6344	65.9934	98.4835	67.5395	89.0436
81.8461	72.2902	46.5359	93.7787	77.4566	76.9634	95.8096	64.8868	71.7252	78.509	77.8487	71.2318	74.4728	82.3366	89.7645	60.8542	69.6281	84.8985	78.6496								81.5871	102.75	78.9627	118.588	84.1173	96.4018	90.0449	100.807	71.2218	77.153	69.8521	65.6388	92.7583	81.9944	94.7607	65.7404	98.8805	67.2818	89.3945
81.7633	73.4151	46.0723	93.3268	76.9312	76.8125	95.5021	66.1298	72.5287	77.3655	77.5245	71.1245	74.8849	82.356	89.2738	60.7288	69.8885	84.673	77.9701								81.2859	102.784	78.5	118.231	84.0125	95.9105	91.3233	101.17	71.4538	76.748	69.3527	66.3718	91.5165	82.6839	95.833	65.5202	99.4527	67.0978	89.536
81.7455	74.5239	45.6859	92.8402	76.3318	76.6568	95.1402	67.4257	73.3625	76.3488	76.9228	70.8618	75.3968	82.2613	88.5476	60.5608	70.12	84.4158	77.3321								80.7568	102.545	78.2239	117.829	83.8324	95.3477	92.7394	101.36	71.7492	76.3299	68.8262	67.098	90.2377	83.3815	96.742	65.3358	100.148	66.9076	89.6739
81.7712	75.6031	45.3375	92.3774	75.8005	76.4993	94.7911	68.8082	74.1795	75.2907	76.3802	70.5167	76.1727	82.2243	87.6741	60.4833	70.3776	84.1681	76.7088								80.4816	102.172	77.966	117.314	83.6876	94.6644	93.9605	101.471	72.2167	75.9834	68.3812	67.7524	88.9596	84.1583	97.5893	65.1969	100.746	66.8262	89.5472
81.8872	76.7291	44.992	91.97	75.3004	76.3171	94.3591	70.1431	75.0369	74.2304	75.8033	70.1773	77.0743	82.1209	86.8879	60.5259	70.627	83.8955	76.1519								80.214	101.674	77.5523	116.739	83.5011	93.9265	95.2804	101.43	72.8485	75.6002	67.9534	68.4208	87.6831	84.9975	98.457	65.1099	101.586	66.6664	89.4868
82.0715	77.999	44.7649	91.4387	74.8451	76.1995	93.881	71.46	75.8862	73.0625	75.2408	69.6883	78.1854	82.0521	86.3731	60.5954	70.8502	83.5873	75.5603								79.8919	101.098	77.2126	116.018	83.2891	93.2104	96.5657	101.344	73.5685	75.1644	67.5506	69.0807	86.4797	85.7631	99.1839	65.0917	102.391	66.5195	89.1605
82.3232	79.2706	44.5465	91.0237	74.366	76.1158	93.3825	72.7947	76.7807	71.8111	74.588	69.2527	79.429	81.9675	85.5438	60.6885	71.0309	83.33	75.1271								79.5564	100.337	77.0388	115.15	83.0264	92.5458	97.8907	101.05	74.4421	74.7832	67.1746	69.5786	85.2873	86.5403	99.6804	65.1622	103.091	66.4384	88.8376
82.6512	80.5577	44.3496	90.5291	73.9884	75.9802	92.8674	73.9301	77.654	70.6125	73.8512	68.7221	80.9319	81.8542	84.7214	60.8067	71.2276	83.0037	74.6116								79.1662	99.5699	76.9302	114.274	82.6995	91.7878	99.1672	100.784	75.5937	74.4146	66.7363	70.0716	84.1174	87.2513	100.176	65.387	103.698	66.3745	88.4815
83.009	81.9079	44.2296	90.0972	73.5495	75.8328	92.3766	75.1048	78.452	69.4362	73.013	68.166	82.6027	81.7674	83.8017	60.9737	71.3661	82.6945	74.0848								78.9304	98.7893	76.8399	113.418	82.296	91.0716	100.411	100.375	76.5842	74.0709	66.4593	70.5094	83.1769	87.9558	100.645	65.711	104.155	66.2809	88.1808
83.4945	83.2694	44.105	89.5457	73.2313	75.7213	91.8105	76.3093	79.2145	68.3367	72.3284	67.4528	84.3393	81.5727	82.7136	61.2429	71.5083	82.4162	73.6529								78.6431	98.1247	76.8477	112.361	81.9378	90.3267	101.509	99.9097	77.7082	73.6731	66.2339	70.9055	82.1053	88.6593	100.949	66.2188	104.637	66.2923	87.8873
83.9888	84.4808	44.0113	89.07	72.9295	75.6001	91.3323	77.3031	79.983	67.2451	71.5371	66.6541	86.1178	81.4567	81.552	61.6195	71.6853	82.137	73.086								78.5217	97.5916	76.8829	111.221	81.5339	89.5561	102.534	99.3661	78.8629	73.3401	66.1189	71.1904	81.025	89.3483	101.199	66.6878	105.062	66.4105	87.6849
84.538	85.5988	43.9804	88.6295	72.6365	75.4419	90.9403	78.2219	80.635	66.2013	70.7314	65.9446	87.9606	81.3139	80.3422	62.0665	71.8428	81.8851	72.6027								78.5046	97.2552	76.9449	110.155	81.0903	88.7605	103.464	98.8472	80.0778	72.9737	66.1393	71.456	80.2072	89.8724	101.401	67.275	105.325	66.5328	87.6086
85.2197	86.6308	43.9617	88.2319	72.4398	75.3187	90.462	79.0918	81.2372	65.1639	69.8693	65.0854	89.7795	81.1428	78.9923	62.7009	71.9535	81.5092	72.0202								78.6344	96.9953	77.0377	108.979	80.6756	87.9945	104.428	98.3495	81.29	72.6326	66.2314	71.6066	79.3805	90.4472	101.519	67.9021	105.434	66.6674	87.6185
85.9136	87.5107	43.9544	87.7806	72.3134	75.2313	90.1135	79.8129	81.8572	64.2658	69.0659	64.2105	91.5585	80.9467	77.6134	63.4706	71.9961	81.0912	71.5355								78.8201	96.895	77.1077	107.801	80.2092	87.2082	105.107	97.9036	82.4244	72.2579	66.3031	71.5906	78.6491	90.9191	101.641	68.6173	105.32	66.7612	87.8193
86.6239	88.1443	43.987	87.4418	72.0986	75.1688	89.8364	80.5477	82.3895	63.2807	68.362	63.2929	93.197	80.7543	76.1837	64.3309	72.0366	80.6324	71.0607								79.017	96.944	77.2371	106.726	79.8418	86.3854	105.907	97.5075	83.5277	71.9187	66.3581	71.5478	77.8989	91.3429	101.566	69.3857	105.105	66.8881	88.1437
87.3903	88.7244	43.9701	87.006	71.9468	75.0984	89.5969	81.0061	82.854	62.3835	67.5304	62.419	94.7643	80.4955	74.7014	65.2668	72.049	80.0994	70.621								79.1876	97.1289	77.3187	105.676	79.3345	85.6613	106.545	97.1547	84.6656	71.6263	66.4306	71.6019	77.1474	91.6965	101.44	70.1176	104.656	66.9954	88.4853
88.2108	89.0056	43.93	86.6743	71.8365	75.055	89.2196	81.4431	83.2698	61.5727	66.7581	61.4826	96.2332	80.3411	73.3411	66.2111	71.9993	79.4785	70.3111								79.3842	97.4612	77.4242	104.647	78.8408	84.9108	107.085	96.9364	85.7486	71.2513	66.5489	71.5871	76.4215	92.0078	101.288	71.0169	104.223	67.1444	88.9501
88.954	89.2529	43.8991	86.459	71.6994	74.9771	88.9671	81.6637	83.6252	60.7502	65.9581	60.5798	97.445	80.031	72.0637	67.373	71.862	78.7917	70.0954								79.6239	97.879	77.5948	103.689	78.5666	84.2158	107.434	96.7225	86.8107	70.8994	66.8066	71.4999	75.82	92.2879	101.007	72.0613	103.735	67.3675	89.3881
89.6927	89.2947	43.8836	86.1598	71.5873	74.9578	88.656	81.825	83.8484	60.1097	65.1915	59.616	98.4423	79.819	70.8441	68.4871	71.6305	77.9441	69.9392								79.9651	98.2178	77.6264	102.62	78.105	83.5846	107.717	96.6697	87.7955	70.5963	67.2237	71.3803	75.1675	92.4442	100.724	73.099	102.991	67.6235	89.7519
90.436	89.2764	43.8871	85.9543	71.4156	74.9661	88.3965	81.9435	84.1262	59.3396	64.548	58.7061	99.1445	79.4911	69.8336	69.7026	71.3773	77.1129	69.8551								80.4463	98.5271	77.7583	101.655	77.6898	82.9142	108.015	96.6124	88.8194	70.201	67.8273	71.2241	74.5617	92.5716	100.032	74.155	102.138	68.0289	90.0982
91.1695	88.9236	43.8933	85.8133	71.2386	75.0227	88.1061	81.8863	84.4018	58.701	63.7339	57.9701	99.5234	79.2221	68.9071	70.9764	71.121	76.2554	69.808								81.1518	98.7589	77.8223	100.666	77.3243	82.1352	108.155	96.5804	89.6227	69.8602	68.5675	71.0241	74.0068	92.6122	99.561	75.2143	101.237	68.5338	90.3401
91.784	88.4917	43.8216	85.7549	71.0853	75.092	87.7772	81.7444	84.5713	58.2136	63.1939	57.2211	99.8122	78.9835	68.0041	72.132	70.8595	75.4009	69.7782								81.9814	98.8975	77.8708	99.662	76.9892	81.6339	108.197	96.4892	90.4907	69.6626	69.535	70.6767	73.5174	92.7157	98.7712	76.2591	100.122	69.0066	90.5748
92.3758	87.8915	43.7871	85.6424	70.9814	75.2227	87.3974	81.6073	84.7087	57.7563	62.6213	56.5661	99.6816	78.5901	67.1034	73.3413	70.6603	74.4627	69.7773								83.1349	98.7819	77.8854	98.7173	76.5754	81.1216	108.181	96.3355	91.2145	69.388	70.6657	70.4595	73.2143	92.6288	98.0686	77.3755	98.8786	69.7287	90.6564
92.8349	87.1387	43.7725	85.5613	70.8497	75.3621	86.9967	81.3258	84.8402	57.2469	62.0839	55.9901	99.4101	78.2908	66.3604	74.5934	70.5793	73.4315	69.8175								84.5353	98.4777	77.8876	97.8606	75.98	80.6664	108.081	96.2556	91.9135	69.2595	72.0794	70.1705	72.9635	92.5846	97.4424	78.4544	97.4774	70.5319	90.6419
93.4088	86.2931	43.7113	85.492	70.6748	75.6476	86.5847	80.905	84.8705	56.8923	61.5975	55.4906	98.8221	77.9821	65.5194	75.8043	70.5586	72.444	69.9053								86.097	98.1414	77.8653	96.911	75.6011	80.2868	107.9	96.052	92.5039	69.2249	73.7608	69.8422	72.8494	92.4607	96.7178	79.397	96.0921	71.3295	90.5641
93.8263	85.3675	43.6493	85.434	70.4835	75.9725	86.2157	80.3642	84.8916	56.5719	61.1045	55.0473	98.1472	77.6641	64.8496	76.7908	70.5943	71.5971	70.0218								87.8597	97.644	77.7516	96.0801	75.1135	79.9077	107.72	95.7921	93.0577	69.3394	75.5251	69.4703	72.8272	92.175	95.9514	80.3788	94.6289	72.2031	90.3875
94.3151	84.4367	43.5732	85.4417	70.3417	76.4277	85.9157	79.8998	84.8453	56.2091	60.585	54.6825	97.2682	77.3534	64.093	77.8447	70.6844	70.6921	70.1511								89.5304	97.0626	77.6771	95.2979	74.6143	79.4862	107.424	95.5181	93.4281	69.7573	77.4448	69.0716	72.8477	91.9313	95.3334	81.3069	93.1586	73.1555	90.0185
94.6612	83.5478	43.5033	85.4685	70.1469	76.9339	85.6106	79.2417	84.7907	55.839	60.0603	54.3376	96.4385	77.049	63.4848	78.9374	70.8368	69.742	70.2186								91.1429	96.5177	77.576	94.5042	74.1407	79.1236	107.042	95.1723	93.7682	70.3741	79.5584	68.7198	72.9194	91.5232	94.5753	82.16	91.6657	74.2415	89.5868
94.8849	82.772	43.4171	85.5162	69.9732	77.4544	85.3551	78.526	84.6725	55.5598	59.5816	53.9041	95.6617	76.6817	62.742	79.944	71.253	68.8163	70.24								93.1802	95.7409	77.4325	93.8266	73.6427	78.7565	106.515	94.7558	93.9577	71.1499	81.75	68.3779	73.0596	91.0896	94.0272	83.0632	90.1766	75.3185	89.1108
95.0134	82.2	43.3468	85.5822	69.8102	78.0802	85.1364	77.9416	84.5552	55.3233	59.1635	53.6	94.8901	76.3401	61.9392	80.6918	71.6393	67.8619	70.2554								95.0043	94.9524	77.2324	93.1555	73.1032	78.3885	105.983	94.3977	94.0714	71.9301	84.0271	68.1432	73.1639	90.5879	93.3282	83.7922	88.6696	76.4807	88.4714
95.036	81.8211	43.2758	85.6914	69.6512	78.8319	84.9347	77.1931	84.393	55.0904	58.7457	53.2397	94.1883	76.0063	61.2531	81.4608	72.2712	66.8771	70.2378								96.6013	94.1183	76.9926	92.5195	72.5678	78.0166	105.503	93.7088	94.1234	72.9067	86.0851	67.8649	73.3617	90.0256	92.721	84.5954	87.2014	77.6958	87.8294
95.035	81.7218	43.1789	85.7834	69.4926	79.5724	84.811	76.5651	84.1967	54.8746	58.3287	52.9406	93.5856	75.6465	60.7262	82.2464	72.8745	65.8974	70.1983								97.9369	93.1814	76.7327	91.8302	72.0717	77.7063	105.09	93.0309	94.1059	74.008	88.3802	67.6333	73.551	89.3237	92.0677	85.3543	85.8385	78.9506	87.207
94.9753	81.9038	43.0772	85.8968	69.3389	80.4251	84.7835	75.9481	84.016	54.6238	58.0033	52.6541	93.1791	75.2453	60.069	82.7794	73.5127	64.8896	70.1451								99.3143	92.1554	76.4614	91.3606	71.5679	77.3396	104.629	92.3377	93.9483	75.3393	90.5437	67.4613	73.8378	88.6848	91.3264	85.9936	84.6838	80.1789	86.5456
95.0105	82.312	42.9857	86.0671	69.2378	81.186	84.8104	75.4917	83.8302	54.2835	57.7315	52.3953	92.8734	74.8158	59.4245	83.3287	74.2128	63.928	70.091								100.545	91.225	76.2215	90.8203	71.0931	76.9377	104.3	91.6718	93.7515	76.6161	92.7254	67.3381	74.2203	87.8948	90.7662	86.6458	83.6724	81.5253	85.8823
94.9285	82.9479	42.9081	86.1978	69.1421	81.9206	84.8276	74.9892	83.5838	53.9665	57.4652	52.1368	92.6211	74.4093	58.8992	83.788	74.9542	62.9024	70.0654								101.67	90.1852	75.9009	90.4093	70.6146	76.5627	103.982	90.9271	93.5774	77.9728	94.8048	67.1925	74.8339	87.1044	90.1941	87.1383	82.7702	82.7525	85.1834
94.8929	83.6349	42.8251	86.2984	69.0466	82.6598	84.9646	74.4486	83.3572	53.7428	57.2519	51.957	92.2887	74.0193	58.3143	84.1928	75.7894	61.946	70.095								102.724	89.1641	75.5678	90.0161	70.1859	76.1293	103.771	90.0537	93.3588	79.4155	96.8437	67.1435	75.5954	86.2965	89.9239	87.6077	82.0503	83.8409	84.43
94.8415	84.4607	42.7585	86.4691	69.015	83.5579	85.0648	73.9805	83.1844	53.581	57.0927	51.7366	91.9522	73.5267	57.9247	84.5558	76.6847	60.9918	70.1373								103.694	88.0867	75.2047	89.7526	69.7924	75.7965	103.502	89.1215	93.0863	80.8225	98.5332	67.0401	76.4668	85.4493	89.8164	87.962	81.3215	84.8987	83.6814
94.7684	85.2598	42.7054	86.6917	68.9615	84.5196	85.1229	73.5431	83.0657	53.3044	56.99	51.4487	91.5482	73.0468	57.5979	84.876	77.6444	60.1033	70.1465								104.509	86.9237	74.8075	89.2853	69.3911	75.4589	103.297	88.2187	92.7036	82.1969	100.323	67.0695	77.6007	84.5493	89.8272	88.2757	80.637	85.8597	82.8772
94.704	86.134	42.6639	87.0422	68.9029	85.2277	85.2577	73.0594	82.9425	52.9553	56.8574	51.2177	91.19	72.6381	57.3156	84.9255	78.4872	59.1576	70.2317								105.511	85.646	74.4734	88.9594	69.0157	75.1495	103.342	87.3652	92.372	83.6413	101.827	67.0897	78.8486	83.6983	90.0061	88.5094	79.7528	86.7523	82.1108
94.6095	86.9568	42.6427	87.4201	68.8486	86.0786	85.3667	72.6541	82.8005	52.6609	56.7774	51.0025	90.7251	72.1419	57.0342	85.0385	79.3316	58.2764	70.4017								106.17	84.3017	74.0096	88.6974	68.6078	74.896	103.417	86.4888	91.9763	84.9703	103.322	67.1316	80.1207	82.9114	90.3096	88.8042	79.0757	87.7857	81.4223
94.5775	87.6263	42.5909	87.8832	68.7074	86.7958	85.5351	72.2329	82.6791	52.3889	56.7529	50.7656	90.2085	71.6001	56.7887	85.1562	80.1743	57.5138	70.5376								106.619	82.9827	73.7051	88.4693	68.165	74.6689	103.555	85.6854	91.6207	86.372	104.574	67.2315	81.5546	82.1168	90.7293	88.9679	78.4377	88.4567	80.7475
94.4482	88.1731	42.5252	88.3836	68.6412	87.6027	85.7696	71.8088	82.4981	52.0861	56.7757	50.4532	89.5779	71.1395	56.6359	85.058	81.0141	56.6451	70.6687								106.843	81.7029	73.2798	88.2733	67.7936	74.4783	103.715	84.9111	91.188	87.7882	105.771	67.2605	83.0956	81.3421	91.2404	89.0161	78.0451	89.1721	80.0682
94.3461	88.6235	42.4349	88.9207	68.5849	88.3315	86.0039	71.3765	82.3719	51.8204	56.8706	50.225	88.7955	70.767	56.3959	85.0226	81.8787	55.8611	70.7513								107.149	80.3204	72.8874	88.1423	67.4655	74.3029	103.978	84.2036	90.7634	89.0386	106.835	67.3608	84.6116	80.7984	91.711	89.0264	77.6434	89.7181	79.3522
94.2585	89.0414	42.3136	89.5437	68.522	89.0086	86.284	70.8491	82.1706	51.5777	57.008	49.8475	87.9426	70.4196	56.1213	84.8949	82.6266	55.139	70.7542								107.395	79.1461	72.4039	88.0559	67.1326	74.2115	104.057	83.4802	90.4042	90.3278	107.764	67.5443	86.2922	80.1498	92.2527	88.9835	77.2812	90.44	78.7097
94.2304	89.2988	42.224	90.1335	68.4642	89.6249	86.5257	70.3859	81.9516	51.3189	57.1534	49.4627	87.1153	70.0943	56.0252	84.6693	83.2645	54.4062	70.7604								107.568	78.0468	71.9818	88.0905	66.8105	74.1913	104.22	82.7869	90.1065	91.5293	108.51	67.6011	87.7023	79.8086	92.8179	88.9528	77.1	90.8961	78.0981
94.2955	89.5455	42.1635	90.7447	68.3694	90.2829	86.7339	69.9451	81.9022	51.0381	57.3592	49.1048	86.211	69.9375	55.8956	84.4364	83.7638	53.8644	70.7358								107.55	77.055	71.5329	88.2172	66.5226	74.2517	104.398	82.1314	89.9394	92.6694	109.198	67.5759	89.358	79.5208	93.2549	88.7404	77.0264	91.3748	77.5393
94.357	89.5101	42.0903	91.4209	68.3449	90.793	86.8759	69.4094	81.8649	50.7954	57.561	48.6935	85.1652	69.8303	55.7648	84.1746	84.3707	53.2755	70.6701								107.253	76.0255	71.0182	88.4135	66.3076	74.3621	104.483	81.4047	89.847	93.8298	109.587	67.5362	91.0057	79.3721	93.7285	88.5935	77.0085	91.6642	76.9596
94.4985	89.4978	41.983	92.1922	68.3262	91.3322	86.9874	68.8768	81.873	50.6804	57.7221	48.419	84.1965	69.7457	55.6719	83.8356	84.7532	52.6696	70.604								107.172	75.117	70.5695	88.702	66.046	74.519	104.591	80.8663	89.8156	94.9296	109.964	67.5959	92.6269	79.281	94.2235	88.4639	77.0564	91.9262	76.4468
94.9205	89.3091	41.862	92.9056	68.376	91.7661	86.9773	68.3724	81.9347	50.6193	57.8765	48.0578	83.1146	69.6535	55.5475	83.414	85.124	52.058	70.5422								107.132	74.2434	70.0528	89.0558	65.9282	74.6762	104.619	80.211	89.9477	96.0511	110.071	67.4444	94.2923	79.3722	94.5486	88.0865	77.1547	92.0627	75.9726
95.3818	89.036	41.7501	93.8125	68.4331	92.163	86.9455	67.7791	81.9712	50.5942	58.0317	47.7633	82.0958	69.5794	55.4268	83.0272	85.3402	51.4718	70.4244								106.883	73.3806	69.5875	89.4787	65.9499	74.8672	104.633	79.7785	89.986	96.952	110.019	67.3422	95.8013	79.7042	94.9646	87.8504	77.2602	92.1933	75.5177
95.8451	88.6271	41.6621	94.622	68.5584	92.4651	87.0187	67.3102	81.9195	50.5445	58.2002	47.5138	80.9715	69.6248	55.3386	82.7708	85.4885	50.9442	70.3655								106.613	72.6174	69.0839	90.0892	66.0406	75.0913	104.557	79.2287	90.1853	97.754	109.816	67.1617	97.2885	80.0334	95.3325	87.63	77.3669	92.2015	75.0084
96.2849	87.9832	41.6316	95.4453	68.7427	92.7681	86.9779	66.8214	82.0013	50.4479	58.3349	47.286	79.8335	69.5695	55.3083	82.3127	85.6506	50.4563	70.3039								106.167	71.8772	68.6563	90.6977	66.1974	75.3506	104.475	78.8248	90.4442	98.5407	109.52	66.9431	98.6676	80.5078	95.5438	87.3762	77.4371	92.1321	74.5442
96.6433	87.3382	41.6377	96.2636	69.0571	92.9606	86.9504	66.4257	82.0263	50.4101	58.4692	47.122	78.6357	69.4579	55.3125	81.8691	85.6163	49.8761	70.2375								105.633	71.1474	68.2503	91.4944	66.3908	75.5787	104.246	78.31	90.7186	99.1867	109.062	66.5193	99.9548	81.0738	95.8228	87.124	77.4903	92.0015	74.1589
97.0582	86.6069	41.6625	97.0824	69.4469	93.2855	86.8225	66.1015	82.1501	50.4495	58.5697	46.8917	77.4842	69.326	55.3347	81.6159	85.6885	49.4525	70.2667								105.184	70.5042	67.7979	92.4481	66.5742	75.9295	104.03	77.793	90.9764	99.7544	108.621	66.3035	101.192	81.6064	95.8073	86.8007	77.5385	91.849	73.788
97.3728	85.7607	41.706	97.8793	69.8831	93.3572	86.7883	65.7643	82.1378	50.426	58.6649	46.6706	76.3802	69.2033	55.3676	81.2233	85.5821	49.0259	70.3423								104.79	69.9396	67.3977	93.503	66.7976	76.2835	103.692	77.3912	91.2759	100.229	108.056	65.8867	102.226	82.1483	95.798	86.4975	77.6345	91.6294	73.4229
97.6988	84.9494	41.7924	98.6668	70.3071	93.5217	86.6796	65.23	82.2362	50.4075	58.7567	46.4903	75.2641	69.1133	55.4354	80.9121	85.2779	48.599	70.5341								104.135	69.643	66.9991	94.6253	67.0723	76.7978	103.335	76.9782	91.4793	100.62	107.577	65.4933	103.178	82.7242	95.7855	86.1215	77.7999	91.4213	73.1102
97.7305	84.0276	41.9319	99.4111	70.8338	93.565	86.5845	64.8584	82.2528	50.3968	58.8604	46.3247	74.1006	69.0601	55.5317	80.5268	85.0444	48.0738	70.7807								103.611	69.4344	66.6628	95.9565	67.3431	77.3958	102.984	76.567	91.6	100.865	106.755	65.0972	103.853	83.3225	95.5727	85.7936	77.9384	91.1892	72.8281
97.7187	83.0532	42.1858	100.123	71.3897	93.5885	86.6098	64.7159	82.3377	50.3346	58.9498	46.1563	73.1505	69.059	55.6888	80.17	84.6332	47.7287	71.1879								103.022	69.4239	66.3379	97.3545	67.6814	78.1407	102.464	76.0086	91.7091	101.002	106.018	64.6198	104.301	83.8888	95.3313	85.4956	77.9878	90.8328	72.5135
97.6454	82.0185	42.519	100.857	72.0229	93.5575	86.5633	64.4529	82.241	50.281	59.0375	45.9572	72.3033	69.0658	55.9161	79.8944	84.3582	47.5309	71.6291								102.436	69.5563	66.0023	98.7592	68.0847	79.0071	102.051	75.7631	91.8592	101.115	105.202	64.2003	104.629	84.4754	95.0501	85.0827	78.0068	90.5294	72.2916
97.6009	80.9396	42.9451	101.471	72.6644	93.3915	86.5012	64.2982	82.1085	50.2452	59.1115	45.7783	71.5288	69.0418	56.2047	79.562	83.9595	47.4033	72.2739								101.693	69.9496	65.7673	100.161	68.5359	80.0608	101.432	75.4744	91.9298	101.008	104.41	63.7875	104.686	85.0252	94.6455	84.8081	78.0388	90.1415	72.0343
97.3042	79.8866	43.5083	101.954	73.3808	93.3355	86.5262	64.0009	81.9712	50.2089	59.1637	45.5894	70.7432	69.0361	56.5658	79.3565	83.4871	47.1916	72.9854								100.979	70.4621	65.4989	101.637	69.0843	80.9937	100.832	75.1764	91.8761	100.881	103.8	63.3866	104.474	85.6739	94.249	84.4909	78.1342	89.6765	71.7795
96.953	78.8703	44.1221	102.492	74.134	93.0937	86.4736	63.8173	81.8331	50.1981	59.1834	45.4	70.1545	69.042	56.9751	79.139	83.0763	47.1488	73.7431								100.364	71.2709	65.1863	103.12	69.674	81.9981	100.17	74.9784	91.7461	100.725	103.137	62.9685	104.158	86.2452	93.812	84.1936	78.1761	89.363	71.593
96.5388	77.87	45.039	102.857	74.9282	92.7743	86.3699	63.8418	81.736	50.2049	59.1767	45.2666	69.6115	69.0095	57.593	78.9204	82.646	47.1241	74.6844								99.7185	72.2837	64.9857	104.699	70.3603	83.1415	99.5941	74.8205	91.5992	100.457	102.659	62.6491	103.698	86.8178	93.342	83.9865	78.2049	88.9081	71.5107
96.0757	77.0238	45.8838	103.233	75.76	92.5313	86.3008	63.752	81.5011	50.2278	59.139	45.198	69.2146	68.9556	58.3172	78.7854	82.18	47.1025	75.7439								99.1195	73.4562	64.7878	106.234	71.059	84.2627	99.0902	74.7273	91.455	100.055	102.268	62.2375	103.041	87.3268	92.814	83.774	78.2573	88.6241	71.4622
95.4289	76.2038	46.7749	103.609	76.6009	92.2116	86.2981	63.9056	81.3116	50.2746	59.0908	45.2089	68.9965	68.8602	59.1349	78.6745	81.7141	47.1094	76.8456								98.5788	74.8072	64.5946	107.78	71.8751	85.3579	98.2896	74.644	91.2441	99.6327	102.018	61.9141	102.245	87.8019	92.2851	83.5913	78.3005	88.2562	71.4941
94.5733	75.4444	47.8242	103.885	77.4718	91.7932	86.2045	63.9757	80.9139	50.3341	59.0007	45.2954	68.8927	68.7678	60.1428	78.6069	81.2638	47.1208	78.0275								98.2785	76.3845	64.3901	109.203	72.7063	86.6859	97.5234	74.6483	90.8599	98.9952	101.897	61.6179	101.305	88.2491	91.7731	83.4663	78.3482	87.9227	71.5761
93.6831	74.804	48.8725	104.189	78.299	91.3482	86.0718	64.2168	80.5734	50.4015	58.9082	45.436	68.997	68.5583	61.1219	78.582	80.9411	47.1829	79.2325								98.0129	78.2769	64.1923	110.63	73.5548	87.8073	96.7184	74.6606	90.4699	98.4737	101.902	61.3368	100.322	88.6139	91.3102	83.4147	78.389	87.6736	71.687
92.7548	74.1174	50.013	104.402	79.1713	90.8349	85.9469	64.368	80.3006	50.4979	58.8302	45.5836	69.2275	68.3287	62.2062	78.5372	80.3953	47.3137	80.4186								97.8581	80.1388	64.0768	111.849	74.4404	88.9131	95.9415	74.6997	90.0866	97.7943	101.968	61.1129	99.4067	88.9445	90.6216	83.3812	78.4218	87.4757	71.8552
91.8123	73.447	51.2924	104.657	80.0981	90.3116	85.8425	64.6158	80.006	50.5869	58.7258	45.7058	69.6542	67.927	63.5513	78.5003	79.9568	47.4661	81.664								97.7141	82.0536	63.8777	113.158	75.3341	90.0511	95.1308	74.8314	89.6924	97.1529	102.168	60.904	98.5888	89.2127	90.1074	83.3524	78.4222	87.3562	72.1211
90.7264	72.9674	52.5742	104.745	81.035	89.7465	85.7555	64.7515	79.6467	50.6895	58.6214	45.9216	70.291	67.6298	64.6579	78.6123	79.4446	47.6472	82.674								97.6468	84.1761	63.7226	114.219	76.2758	91.1528	94.13	75.1599	89.2004	96.5646	102.356	60.6692	97.8787	89.4315	89.5156	83.3726	78.3947	87.233	72.5146
89.7389	72.384	53.8738	104.864	81.792	89.1572	85.6745	65.0716	79.2066	50.804	58.4209	46.3058	71.0937	67.2434	65.9019	78.6691	78.8254	47.9008	83.631								97.6389	86.2595	63.5852	115.207	77.3116	92.0604	93.4825	75.6972	88.6321	95.8572	102.443	60.4832	97.2901	89.5809	88.9462	83.4822	78.3723	87.0879	73.1318
88.6365	71.892	55.2378	104.86	82.6012	88.4915	85.5957	65.3203	78.8842	50.9425	58.2332	46.6121	72.0662	66.8577	67.1196	78.7149	78.1933	48.3902	84.5538								97.6326	88.3746	63.4746	116.043	78.2669	92.9919	92.6041	76.2446	88.2441	95.295	102.603	60.3964	96.9082	89.6911	88.2884	83.4826	78.3195	87.0846	73.9102
87.6654	71.3964	56.6569	104.807	83.5377	87.7503	85.526	65.6821	78.3594	51.2096	57.9737	47.1122	73.2706	66.4119	68.333	78.671	77.5363	48.982	85.3416								97.6479	90.3986	63.43	117.036	79.1494	93.9381	91.9046	77.0177	87.5653	94.7936	102.783	60.2591	96.7789	89.799	87.587	83.5672	78.236	86.9988	74.9486
86.6088	70.9494	58.0967	104.769	84.2225	87.0037	85.4473	65.9695	77.8374	51.527	57.7871	47.6333	74.4565	65.8432	69.4514	78.8173	76.7788	49.7729	86.1254								97.7089	92.3782	63.45	117.72	80.1461	94.7276	91.283	77.8801	87.0208	94.3469	102.798	60.1337	96.7784	89.8677	86.9176	83.6071	78.172	87.0668	76.0646
85.6809	70.4969	59.4691	104.604	84.9337	86.1984	85.3902	66.4253	77.3507	51.9592	57.5623	48.1385	75.7496	65.4568	70.7153	78.9173	76.1194	50.5813	86.6443								97.8037	94.2087	63.496	118.479	81.0398	95.4742	90.6429	78.8968	86.2461	94.0918	102.698	60.0372	96.927	89.8992	86.1238	83.5909	78.1537	87.0232	77.2302
84.7315	70.0615	60.8074	104.481	85.5651	85.2573	85.3222	66.6591	76.7146	52.3668	57.2872	48.6876	77.0822	65.167	71.8061	79.1082	75.5029	51.655	87.1708								98.0213	95.9065	63.5344	118.988	81.9354	95.9481	90.0319	79.9234	85.4715	93.9265	102.64	59.9692	97.0967	89.8381	85.4361	83.6185	78.1491	87.128	78.4841
83.848	69.7484	62.119	104.326	86.2096	84.2538	85.2409	67.0413	76.0456	52.9649	57.0621	49.2724	78.3803	64.8857	72.896	79.1881	74.8926	52.725	87.5288								98.3858	97.5026	63.5996	119.273	82.7896	96.4287	89.5054	81.2396	84.8857	93.8752	102.535	59.9039	97.3193	89.7419	84.6697	83.7067	78.1597	86.9586	79.8043
83.0984	69.4835	63.4189	104.188	86.7759	83.3634	85.1748	67.2895	75.273	53.5544	56.8764	49.8936	79.7228	64.6464	73.9508	79.299	74.2483	53.8801	87.7775								98.8876	98.8713	63.6879	119.604	83.6487	96.9627	88.9384	82.3556	84.1965	93.9765	102.304	59.7599	97.5505	89.5758	84.0397	83.5981	78.1979	86.9789	81.0277
82.4112	69.2249	64.6181	104.014	87.3178	82.4424	85.1411	67.5787	74.4689	54.2275	56.6919	50.6303	80.9613	64.4899	74.9908	79.2862	73.6485	55.0891	88.07								99.4255	100.014	63.865	119.77	84.4442	97.3635	88.4257	83.7074	83.4923	94.137	102.161	59.5984	97.776	89.3407	83.5083	83.5757	78.3057	86.8704	82.2044
81.7734	69.0495	65.765	103.805	87.8262	81.6214	85.1312	67.703	73.6429	55.0359	56.474	51.3694	81.9866	64.4225	75.8335	79.4086	73.1707	56.3733	88.1814								100.02	101.017	64.1592	119.889	85.1774	97.6806	87.9465	85.0208	82.7565	94.3801	101.859	59.387	97.8929	89.0384	82.9239	83.4859	78.5578	86.7174	83.3623
81.2599	68.9735	66.7446	103.633	88.1738	80.5657	85.108	67.8085	72.9914	55.886	56.2699	52.1917	83.1156	64.3512	76.9169	79.5241	72.6651	58.003	88.2266								100.723	101.772	64.5527	119.946	85.8865	97.9829	87.5306	86.4586	81.9768	94.6554	101.344	59.2386	97.9689	88.6651	82.4798	83.318	78.9362	86.5052	84.4535
80.8189	68.9437	67.6796	103.445	88.4676	79.5393	85.0519	67.8532	72.1642	56.8355	56.0731	53.0721	84.0885	64.2695	77.8681	79.4837	72.2063	59.4845	88.181								101.515	102.377	65.0048	119.952	86.5765	98.2185	87.048	87.7716	81.2151	95.0172	100.92	59.058	98.0746	88.2814	82.0125	83.2582	79.4413	86.3305	85.4163
80.5091	68.915	68.5554	103.305	88.8158	78.5891	85.0226	67.8414	71.411	57.8553	55.8645	53.953	84.9091	64.2008	78.8538	79.4173	71.8146	61.0044	88.1293								102.423	102.79	65.5396	119.866	87.1774	98.4136	86.5657	89.1303	80.5117	95.4576	100.351	58.8957	98.0394	87.8631	81.6482	83.0589	80.2155	85.9634	86.2992
80.2165	68.9224	69.306	103.2	89.1324	77.566	85.0191	67.8235	70.7125	59.0053	55.5864	54.9709	85.5857	64.1436	79.9486	79.3334	71.4001	62.6361	87.9582								103.284	103.006	66.1939	119.629	87.6841	98.4939	86.01	90.54	79.7536	95.8627	99.7031	58.785	97.9584	87.4069	81.2042	82.8149	81.267	85.5091	87.242
79.9221	68.9394	70.0328	103.117	89.2568	76.4398	85.0417	67.9067	69.9809	60.2141	55.3174	55.9758	86.0891	64.1022	80.9651	79.2218	70.871	64.3405	87.6138								104.18	103.058	66.8611	119.344	88.21	98.5535	85.4624	91.8742	78.9552	96.4301	99.0272	58.7216	97.728	87.0183	80.7787	82.5557	82.5417	84.9374	88.0978
79.6909	68.9886	70.6396	103.092	89.3928	75.5529	85.0381	68.08	69.2936	61.4966	54.9895	57.0644	86.4538	64.0816	81.9523	79.0381	70.3393	66.0363	87.278								104.984	102.972	67.5467	119.09	88.5805	98.548	85.0128	93.257	78.2721	96.9273	98.2971	58.6511	97.3868	86.5732	80.2785	82.2965	84.0206	84.3464	88.9125
79.6059	69.0166	71.2239	103.123	89.4275	74.5234	84.9444	68.2044	68.7524	62.7805	54.6953	58.2112	86.5812	63.9952	82.958	78.829	69.9052	67.6234	86.8773								105.921	102.611	68.3641	118.76	89.0141	98.5239	84.7395	94.4475	77.5283	97.363	97.3691	58.5942	96.9297	86.0526	79.8582	82.0163	85.7036	83.7615	89.6198
79.5136	69.0209	71.6873	103.158	89.5489	73.4394	84.971	68.4397	68.0991	64.0308	54.4802	59.3993	86.6825	63.7879	83.9783	78.4549	69.381	69.186	86.5629								106.777	102.139	69.2023	118.315	89.2391	98.2785	84.2786	95.4203	76.921	97.797	96.45	58.5144	96.3163	85.6844	79.4178	81.6281	87.6114	82.9849	90.337
79.4796	69.0706	72.1767	103.226	89.5651	72.4069	84.9825	68.7726	67.4932	65.4628	54.1601	60.4458	86.4828	63.5989	84.8662	78.1019	69.0152	70.7512	86.266								107.501	101.632	70.1083	117.872	89.4738	98.1267	83.993	96.3749	76.3834	98.2247	95.4727	58.4445	95.5778	85.3306	78.9886	81.1737	89.7118	82.3586	90.8881
79.4743	69.1708	72.5756	103.352	89.5998	71.3968	84.9367	68.9921	67.1102	66.7844	53.8074	61.6954	86.2494	63.4193	85.8441	77.8301	68.5497	72.2293	86.0679								108.171	101.058	71.13	117.506	89.5859	97.8707	83.6134	97.2607	75.833	98.5518	94.5176	58.4158	94.6798	84.7021	78.4664	80.7594	91.8223	81.8547	91.4932
79.3312	69.4363	72.9906	103.415	89.5213	70.3431	84.9027	69.1276	66.8347	68.1367	53.4705	62.683	85.8379	63.2023	86.7277	77.401	68.1387	73.6563	85.9869								108.699	100.36	72.155	116.995	89.6392	97.4914	83.3158	98.0294	75.2997	98.949	93.4608	58.3859	93.6796	84.1471	77.9101	80.3755	94.0274	81.2254	91.8727
79.1551	69.7785	73.1961	103.466	89.4903	68.9925	84.8668	69.2403	66.4745	69.4907	53.1569	63.6609	85.3751	62.9484	87.666	76.8899	67.7021	75.0511	86.0982								109.105	99.8165	73.1351	116.592	89.7989	97.1451	82.9751	98.7016	74.7568	99.2344	92.2814	58.3434	92.6229	83.6327	77.4841	79.8827	96.2467	80.6755	92.1016
79.0921	70.1917	73.542	103.483	89.3823	67.7971	84.8524	69.41	66.2501	70.9014	52.7529	64.5846	84.9375	62.7183	88.474	76.3056	67.1965	76.3976	86.3553								109.439	99.3153	74.1915	116.241	89.7372	96.7014	82.7011	99.1728	74.3083	99.459	91.0747	58.2821	91.4528	82.9933	77.1523	79.4665	98.4604	80.0462	92.1906
79.0177	70.7667	73.7449	103.506	89.2687	66.6904	84.8732	69.5652	66.1921	72.2289	52.4111	65.4402	84.4632	62.4824	89.1688	75.6759	66.6877	77.5699	86.7077								109.699	98.9322	75.162	115.924	89.6508	96.2637	82.46	99.5094	73.741	99.6022	89.8461	58.1899	90.2906	82.4098	76.7381	78.9073	100.452	79.506	92.2322
78.9384	71.4592	73.8787	103.421	89.1382	65.588	84.8772	69.7489	66.1766	73.475	52.1043	66.2545	83.9516	62.2804	89.7736	75.0871	66.1853	78.7727	86.9926								109.801	98.6932	76.2319	115.683	89.512	95.8379	82.1583	99.8244	73.3282	99.6931	88.6834	58.0972	89.2096	81.8254	76.4306	78.5338	102.676	78.7779	92.1005
78.8323	72.2485	73.9574	103.257	88.9527	64.4659	84.9018	70.0171	66.132	74.6913	51.7822	67.035	83.6359	62.1749	90.3278	74.3788	65.7805	79.9143	87.3933								109.675	98.607	77.2258	115.508	89.1678	95.3348	81.9128	99.9905	72.8839	99.6997	87.4934	57.995	87.9946	81.2383	76.0229	77.8241	104.511	77.9357	91.869
78.7183	73.1208	74.0696	103.319	88.7787	63.4744	84.9107	70.1863	66.0653	75.8544	51.5735	67.7801	83.3097	61.9829	90.8882	73.6777	65.1696	80.9005	87.7795								109.205	98.6614	78.1069	115.403	88.9182	94.7515	81.7467	99.9924	72.4002	99.692	86.3833	57.8506	86.7794	80.732	75.7142	77.265	106.098	77.1594	91.6054
78.5853	74.2537	74.1368	103.04	88.5071	62.2208	84.9719	70.5617	66.0114	76.8558	51.1994	68.4497	83.1015	62.0087	91.2229	73.0053	64.8866	81.7376	88.0691								108.619	98.8538	78.9858	115.407	88.4988	94.1202	81.637	100.015	71.9889	99.5143	85.2635	57.6707	85.621	80.2436	75.3814	76.8468	107.439	76.4126	91.2977
78.395	75.4283	74.1071	102.864	88.2225	61.1853	85.0034	71.0076	65.9975	77.867	50.8538	69.0507	82.8358	62.0443	91.6388	72.2913	64.7378	82.4447	88.2866								107.988	99.008	79.7615	115.527	88.0174	93.4238	81.5919	99.8406	71.5884	99.3678	84.029	57.4786	84.4667	79.8283	75.0061	76.335	108.619	75.6926	90.9254
78.1879	76.7265	74.0801	102.639	88.0362	60.0517	85.0559	71.2541	65.9928	78.6485	50.5559	69.5078	82.7042	62.1057	91.9717	71.4792	64.6496	83.0645	88.4552								107.218	99.1626	80.3583	115.751	87.4988	92.635	81.5992	99.6315	71.246	99.1099	82.9556	57.3298	83.4208	79.4733	74.6682	75.9209	109.492	74.9668	90.6161
77.9845	78.1172	74.0162	102.222	87.8304	59.0153	85.1145	71.4248	65.9574	79.3982	50.3507	69.9716	82.4859	62.3466	92.0138	70.6614	64.5561	83.5849	88.4468								106.3	99.19	81.0653	115.952	86.9771	91.8441	81.6956	99.2687	71.0029	98.8032	81.8174	57.2068	82.1092	79.1423	74.3635	75.2955	110.002	74.2363	90.2937
77.7396	79.5558	73.9247	101.756	87.6172	57.8746	85.1701	71.5836	65.9329	80.0552	50.0684	70.3373	82.2204	62.6157	92.2776	69.7577	64.4466	83.9789	88.3669								105.382	99.1944	81.5642	116.274	86.3599	90.8855	81.8881	98.9144	70.8278	98.3294	80.5922	57.0138	80.9554	78.9124	74.0034	74.7348	110.413	73.6364	90.0453
77.5449	80.9871	73.902	101.106	87.4251	56.9083	85.2243	71.6354	65.9039	80.5948	49.8321	70.6677	81.8823	62.907	92.2965	68.8127	64.324	84.3188	88.0904								104.401	99.0929	81.9965	116.538	85.8722	90.0033	82.1701	98.458	70.7523	97.7394	79.5117	56.793	79.7916	78.6557	73.6597	74.1041	110.601	73.1309	89.8458
77.3466	82.3469	73.7003	100.451	87.233	55.9488	85.2757	71.5244	65.8596	81.0546	49.6173	70.9147	81.515	63.4116	92.3417	67.8341	64.2309	84.6412	87.7766								103.386	98.7785	82.6019	116.838	85.3986	89.1078	82.6594	97.9248	70.7178	97.022	78.3588	56.5393	78.6686	78.4363	73.4303	73.6923	110.785	72.6707	89.7354
77.0438	83.6021	73.6273	99.589	87.0667	55.0155	85.319	71.4071	65.7762	81.4312	49.5474	71.1559	81.0529	64.091	91.9025	66.9017	64.1556	84.7528	87.3367								102.307	98.2811	82.7761	117.156	84.9106	88.1515	83.2322	97.3082	70.7518	96.3427	77.288	56.3039	77.5635	78.2874	73.201	73.2015	110.861	72.2938	89.6604
76.8179	84.7281	73.5238	98.664	86.8892	54.0824	85.3777	71.1525	65.6561	81.6798	49.4667	71.3474	80.5714	64.8727	91.7993	65.8045	64.1279	84.7882	86.7446								101.411	97.674	83.1442	117.347	84.4832	87.2656	83.9258	96.7928	70.7953	95.5652	76.2552	56.1253	76.537	78.1999	72.968	72.6934	110.76	71.8852	89.6255
76.7515	85.8318	73.4647	97.6238	86.7261	53.1568	85.4944	70.9953	65.5094	81.7097	49.389	71.501	79.9271	65.7694	91.4011	64.8361	64.2117	84.802	85.9495								100.542	96.9578	83.3705	117.524	84.2206	86.2668	84.7417	96.2776	70.9218	94.6564	75.3141	55.8425	75.5947	78.1514	72.8286	72.2134	110.476	71.5114	89.7691
76.7524	86.8679	73.3857	96.5084	86.5597	52.2795	85.6668	70.6961	65.3926	81.7165	49.4678	71.7431	79.2158	66.7715	91.1894	63.7742	64.347	84.7158	85.1487								99.5976	96.1321	83.5472	117.61	84.0496	85.2588	85.6929	95.7382	71.1872	93.6668	74.3408	55.5901	74.6532	78.0679	72.7787	71.8104	110.084	71.132	89.8728
76.7571	87.6682	73.3056	95.4663	86.3823	51.5482	85.8613	70.4291	65.2835	81.6905	49.5945	71.7526	78.401	67.9358	90.9398	62.8034	64.4913	84.6831	84.1299								98.6086	95.212	83.784	117.71	83.9263	84.3094	86.7371	95.3527	71.547	92.694	73.5667	55.3177	73.8413	77.9576	72.8053	71.412	109.354	70.6317	90.1715
76.8282	88.1876	73.2848	94.2708	86.1942	50.8759	86.0692	70.1782	65.1581	81.594	49.739	71.7517	77.6114	69.1046	90.7993	61.7137	64.6354	84.4614	82.8731								97.7594	94.4445	83.9513	117.626	83.9492	83.3414	87.7631	95.0211	72.0481	91.6862	72.6972	55.1093	72.9733	77.8643	72.8666	71.0612	108.495	70.1294	90.3481
76.9409	88.6229	73.3007	93.202	85.9977	50.1257	86.312	69.8516	65.0094	81.4473	49.9623	71.721	76.7818	70.3458	90.606	60.7375	64.8158	84.2244	81.5406								97.0319	93.627	84.128	117.549	84.0882	82.3995	88.9348	94.7616	72.6961	90.6535	71.908	54.9486	72.2334	77.7902	72.962	70.7099	107.333	69.6477	90.6241
77.0334	88.9708	73.1975	92.0299	85.8766	49.4487	86.5692	69.4787	64.8723	81.1886	50.2493	71.7223	75.9896	71.6463	90.5018	59.7257	65.0489	83.9226	80.2008								96.324	92.8075	84.2564	117.35	84.3113	81.4687	90.1127	94.535	73.4447	89.5357	71.138	54.7887	71.7755	77.7477	73.1463	70.2596	106.22	69.1953	90.8915
77.1753	89.0285	73.1255	90.7687	85.7598	48.9587	86.8194	69.0937	64.7909	80.9428	50.5519	71.637	75.2545	73.0762	90.4086	58.8116	65.3163	83.6477	78.805								95.6459	92.0245	84.3696	116.975	84.5711	80.5327	91.3271	94.4567	74.2305	88.4345	70.3616	54.6872	71.5494	77.6411	73.4379	69.8502	104.943	68.7896	91.1554
77.3426	88.9168	72.9706	89.4999	85.6965	48.4275	87.0763	68.4743	64.6902	80.4637	50.854	71.5671	74.447	74.4236	90.3143	57.9081	65.5589	83.4031	77.3749								94.9971	91.2231	84.4014	116.697	84.8569	79.6516	92.539	94.4663	75.0813	87.3679	69.6778	54.657	71.4459	77.5504	73.7883	69.4393	103.606	68.3168	91.413
77.4913	88.6985	72.7966	88.2419	85.5712	47.9942	87.2868	67.9568	64.7244	80.1144	51.1477	71.4167	73.5663	75.8478	90.2968	57.1237	65.6846	83.1828	76.0732								94.3242	90.4337	84.4691	116.292	85.2035	78.7615	93.8584	94.5389	76.0429	86.2594	68.968	54.6975	71.4138	77.396	74.2802	69.0675	102.438	67.8974	91.5876
77.6865	88.4032	72.6169	86.7911	85.5343	47.57	87.4397	67.5972	64.82	79.6665	51.5091	71.2991	72.8047	77.1197	90.1883	56.2157	65.7881	82.9479	74.6748								93.5553	89.5178	84.5002	115.802	85.5562	77.7889	95.0984	94.6288	76.9459	85.2963	68.246	54.7973	71.6263	77.2204	74.9943	68.673	101.21	67.4463	91.7187
77.9079	87.8404	72.4759	85.398	85.5589	47.1078	87.6178	67.2277	64.8825	79.2093	51.7814	71.0966	71.9954	78.4555	90.1308	55.5991	65.9063	82.6947	73.315								92.8226	88.6755	84.5687	115.196	85.9149	77.0221	96.3434	94.6901	77.9911	84.2487	67.9143	54.9591	71.8667	77.0429	75.8167	68.3654	100.095	67.1445	91.6672
78.1222	87.1592	72.261	83.9892	85.463	46.7463	87.7792	66.8225	64.9943	78.6445	52.0891	71.0388	71.3648	79.7389	90.1143	54.7148	66.008	82.5247	71.934								92.084	87.7423	84.4996	114.468	86.2201	76.1192	97.6368	94.7749	78.9373	83.2251	67.3558	55.1647	72.3279	76.8977	76.9287	68.0211	99.0386	66.8217	91.7009
78.445	86.3432	72.0584	82.5551	85.4029	46.572	87.7609	66.6538	65.1399	78.1791	52.4055	70.956	70.7478	80.9427	90.2979	54.2171	66.1404	82.2575	70.5523								91.367	86.7053	84.4715	113.812	86.526	75.2693	98.8616	94.7318	79.9977	82.3586	66.7583	55.4328	72.9975	76.7744	77.9562	67.7438	98.1845	66.557	91.618
78.8001	85.3194	71.7607	81.2411	85.3093	46.3088	87.7391	66.5179	65.2854	77.7064	52.6714	70.8039	70.2744	82.067	90.246	53.4393	66.1889	81.9799	69.1935								90.8321	85.6491	84.3623	112.897	86.8509	74.4443	100.061	94.7628	81.0869	81.4167	66.3269	55.8181	73.7459	76.704	78.9929	67.4033	97.7092	66.249	91.3379
79.1472	84.3605	71.4506	79.7886	85.3417	46.03	87.8077	66.3244	65.5488	77.3805	52.9165	70.6298	69.8049	83.12	90.2103	52.7505	66.1228	81.8199	67.8139								90.3008	84.5909	84.2936	111.988	87.1239	73.5954	101.301	94.8438	82.0486	80.5109	65.7261	56.2886	74.7298	76.6822	80.2966	67.1096	97.4789	65.9113	91.1729
79.6501	83.2517	71.127	78.5871	85.2812	45.9248	87.9077	66.0818	65.7027	77.0745	53.168	70.4626	69.4315	84.0756	90.1228	51.9805	65.9426	81.5755	66.5529								89.8747	83.5437	84.1433	111.161	87.2885	72.7923	102.394	94.7902	83.2062	79.6454	65.2919	56.7874	75.92	76.6749	81.6131	66.7919	97.5104	65.586	90.7469
80.1428	82.2266	70.6555	77.2568	85.1732	45.9093	87.9972	65.8844	66.088	76.8533	53.4862	70.3177	69.3786	84.9502	90.1282	51.3584	65.758	81.2813	65.3875								89.6055	82.5487	84.0251	110.28	87.4963	72.1401	103.444	94.754	84.2644	78.8845	65.2554	57.3849	77.3131	76.8052	82.8839	66.4749	97.8058	65.392	90.363
80.7128	81.3491	70.224	76.0153	85.0775	45.8619	87.9366	65.6528	66.3965	76.6266	53.7075	70.1701	69.3742	85.6629	90.0278	50.7142	65.6309	80.9348	64.3143								89.1983	81.5606	83.826	109.397	87.5785	71.6271	104.52	94.6423	85.3155	78.2211	65.0761	58.0318	78.847	77.0278	84.175	66.1087	98.3494	65.2553	89.8959
81.2563	80.6175	69.7081	74.8798	84.9314	45.8545	87.8894	65.5797	66.7481	76.5296	53.8219	70.0207	69.4639	86.3499	89.9463	50.1613	65.4865	80.5605	63.296								88.7538	80.6904	83.603	108.522	87.5906	71.1101	105.392	94.3782	86.3693	77.5945	64.8583	58.7312	80.5249	77.2845	85.6136	65.6533	99.1579	65.1079	89.3424
81.7005	80.3906	69.0602	73.8239	84.8642	45.8183	87.9847	65.4358	67.1535	76.4764	54.0581	69.8961	69.6599	86.8263	89.9357	49.5393	65.3512	80.1287	62.5468								88.1824	79.848	83.3946	107.63	87.5551	70.833	106.193	94.0731	87.3572	76.9561	64.5887	59.4466	82.2066	77.7401	86.9051	65.3451	100.031	64.9719	88.8619
82.0784	80.3392	68.4249	72.693	84.7183	45.8397	88.148	65.3189	67.7051	76.5432	54.4272	69.8021	69.7828	87.3013	89.7833	49.0568	65.2531	79.7452	61.9318								87.5594	79.0676	83.0828	106.664	87.4615	70.724	106.92	93.7117	88.3296	76.3757	64.3328	60.1972	83.9047	78.3603	88.205	65.0577	100.912	64.9007	88.3626
82.1928	80.7112	67.7328	71.7133	84.5728	45.8667	88.2271	65.1697	68.329	76.711	54.7929	69.7153	69.8414	87.6527	89.6034	48.3767	65.1292	79.2533	61.4834								86.929	78.3333	82.8758	105.685	87.346	70.6694	107.616	93.317	89.2678	75.8727	64.1229	60.9492	85.6606	79.0025	89.4557	64.7513	101.784	64.8646	87.8734
82.3274	81.3857	66.9913	70.7203	84.3605	45.9647	88.2179	65.001	69.0505	76.7866	55.0323	69.6554	69.8442	87.9169	89.4845	47.9371	64.9744	78.6901	60.9972								86.3217	77.7039	82.51	104.623	87.1133	70.7569	108.025	92.8065	89.9712	75.3757	63.9291	61.7149	87.2934	79.8191	90.6123	64.4494	102.771	64.8708	87.3404
82.4756	82.2639	66.1919	69.7695	84.1253	46.1165	88.1249	64.8627	69.8427	76.9188	55.3182	69.6392	69.9017	88.0026	89.2455	47.4746	64.8897	78.106	60.6153								85.7687	77.1898	82.3214	103.618	86.7079	70.9363	108.539	92.1812	90.606	74.9389	63.7455	62.4979	88.9197	80.5949	91.7708	64.1661	103.697	64.9933	86.8454
82.3951	83.1773	65.3794	68.8513	83.9868	46.305	88.0914	64.7197	70.656	77.1195	55.6964	69.6612	69.9005	88.0645	88.972	46.9799	64.8156	77.4715	60.2907								85.1662	76.7259	82.0115	102.627	86.3549	71.2205	108.819	91.4986	91.1893	74.4622	63.5182	63.3657	90.5037	81.567	92.7654	63.8579	104.428	65.2302	86.244
82.4455	84.1956	64.6133	67.9919	83.6833	46.5497	88.0017	64.6736	71.5387	77.3273	56.0147	69.7373	69.9323	88.1358	88.6184	46.7262	64.7283	76.6945	59.9336								84.6712	76.2125	81.7148	101.614	85.8745	71.6745	109.132	90.812	91.8159	74.011	63.2169	64.2132	92.0801	82.4772	93.7137	63.5351	105.151	65.5571	85.6912
82.4828	85.1503	63.771	67.2452	83.3659	46.898	87.8745	64.6794	72.3522	77.4247	56.3287	69.7838	70.0374	88.063	88.2833	46.4577	64.5683	75.9039	59.5142								84.2124	75.764	81.448	100.533	85.4413	72.2987	109.301	90.0986	92.2449	73.6094	63.0184	65.0103	93.5634	83.4456	94.5098	63.2509	105.765	65.9944	85.1641
82.5067	86.1733	62.9705	66.5381	83.1051	47.3309	87.7545	64.8284	73.293	77.6265	56.883	69.8837	70.0966	87.9143	87.8884	46.0916	64.3778	75.0799	59.1438								83.7206	75.3133	81.175	99.6258	84.9689	72.9654	109.363	89.3511	92.5624	73.1611	62.7586	65.7214	94.9681	84.379	95.2405	62.9197	106.345	66.5758	84.6181
82.6671	87.1051	62.1002	65.7097	82.7887	47.783	87.5866	65.1075	74.1207	77.7586	57.6143	70.0552	70.1337	87.8118	87.5282	45.8531	64.1836	74.2744	58.7731								83.2943	75.0738	80.9359	98.7639	84.4175	73.7249	109.515	88.6209	92.8432	72.8291	62.4751	66.4686	96.1375	85.2646	96.0129	62.6551	106.541	67.1935	84.0821
82.7798	88.1191	61.1002	65.1029	82.4472	48.2504	87.4582	65.4514	75.0448	77.8277	58.1386	70.1289	70.2758	87.5732	87.0341	45.6793	63.9813	73.4945	58.4112								82.8551	74.7782	80.7012	97.6872	83.8584	74.5961	109.395	87.9331	92.9981	72.4422	62.148	67.1473	97.3659	86.1222	96.7623	62.2871	106.635	67.938	83.5297
82.8386	88.7956	60.3716	64.5014	82.146	48.9318	87.3089	65.8283	75.8753	77.9832	58.9921	70.2441	70.3304	87.3018	86.5996	45.5339	63.7656	72.722	58.1201								82.4959	74.6224	80.496	96.91	83.2224	75.5358	109.395	87.1528	93.0999	72.0597	61.9807	67.7802	98.3417	86.9875	97.2863	61.9529	106.563	68.7277	83.0185
82.857	89.4493	59.5156	63.9187	81.7835	49.4617	87.1649	66.2904	76.6983	78.0338	59.8572	70.3691	70.4412	86.9144	86.0868	45.4035	63.645	71.8064	57.8053								82.0899	74.554	80.3429	96.2105	82.5965	76.5128	109.133	86.5119	93.1368	71.7103	61.8977	68.3919	99.1836	87.7598	97.8118	61.736	106.328	69.5577	82.5161
82.8585	90.1731	58.726	63.366	81.4671	50.2787	87.1064	66.7935	77.4851	78.0098	60.7098	70.4313	70.4761	86.5562	85.5133	45.2861	63.4792	70.9942	57.4981								81.7171	74.6501	80.2245	95.4682	81.8525	77.3688	108.737	85.8266	93.1267	71.4525	61.9568	68.9521	99.78	88.5197	98.1317	61.4924	106.031	70.4556	82.0124
82.8316	90.6956	57.7617	62.928	81.09	51.146	87.0297	67.3203	78.2106	77.9473	61.6427	70.4175	70.4859	86.1724	84.8756	45.2355	63.2328	70.1315	57.207								81.3995	74.9101	80.0673	94.882	81.0852	78.4815	108.45	85.1488	92.9866	71.1454	61.9219	69.4468	100.206	89.013	98.4901	61.3195	105.666	71.2788	81.5201
82.902	91.0932	56.8456	62.4724	80.657	51.811	86.9636	67.8939	78.9533	77.8274	62.5517	70.5003	70.4535	85.8235	84.4209	45.2457	63.0277	69.3108	56.9154								81.085	75.3529	79.9612	94.2702	80.2691	79.5472	108.174	84.5034	92.8628	70.8448	62.0975	69.8639	100.432	89.6901	98.6826	61.2332	105.188	72.1869	81.0884
82.9626	91.3144	55.9805	62.1549	80.182	52.8729	86.9322	68.6015	79.6707	77.623	63.6612	70.4353	70.3598	85.4116	83.7334	45.2934	62.8172	68.4689	56.6474								80.8765	75.9223	79.9287	93.6841	79.3807	80.651	107.71	83.8224	92.6495	70.5563	62.3377	70.2371	100.421	90.2473	98.7675	61.2331	104.466	73.1522	80.6318
82.8325	91.4126	54.9401	62.0296	79.7887	53.9955	86.9346	69.4829	80.2712	77.4503	64.8139	70.3849	70.2269	85.0786	83.0803	45.3789	62.4886	67.64	56.3873								80.7984	76.6899	79.872	93.3129	78.6061	81.7463	107.308	83.1941	92.3336	70.3333	62.6564	70.6614	100.321	90.711	98.8867	61.4198	103.797	74.1029	80.2058
82.7643	91.4894	54.0322	62.1766	79.3017	55.1283	86.9826	70.4369	80.818	77.1925	66.2012	70.2502	70.0372	84.7758	82.3382	45.4723	62.2328	66.7012	56.0512								80.7826	77.6707	79.8293	92.8661	77.8835	82.8895	106.962	82.5543	91.9152	70.1952	62.9168	71.0269	99.9533	91.1404	98.8589	61.6166	103.091	75.1617	79.7411
82.7085	91.4343	53.1616	62.577	78.7901	56.4351	87.0441	71.4655	81.2974	76.8796	67.5243	70.1907	69.7654	84.3605	81.6412	45.6338	61.9834	65.9195	55.7506								80.9031	78.8652	79.786	92.3645	77.1085	83.9119	106.6	81.8081	91.5198	70.0974	63.3984	71.3777	99.4107	91.4841	98.7743	61.8345	102.111	76.3558	79.2741
82.6479	91.2267	52.3247	63.0514	78.2745	57.7132	87.1057	72.4478	81.745	76.5038	68.8487	69.9014	69.449	83.9868	80.7964	45.8349	61.689	65.0846	55.3493								81.2135	80.3419	79.8245	91.9134	76.256	84.9371	106.359	81.0796	90.9603	70.024	63.8986	71.7352	98.8058	91.8178	98.632	62.2092	100.974	77.4912	78.7774
82.6448	90.9923	51.539	63.8079	77.8214	59.1106	87.1536	73.5206	82.1771	76.2895	70.1888	69.6682	69.1019	83.7122	79.9762	46.0133	61.455	64.2507	54.9873								81.5774	81.9626	79.8944	91.5762	75.4135	85.9667	106.153	80.4266	90.5163	70.0233	64.5906	71.968	98.2192	92.049	98.5023	62.7865	99.9392	78.5963	78.2779
82.6154	90.6454	50.8462	64.7113	77.2969	60.486	87.197	74.6866	82.4935	75.9776	71.5991	69.4494	68.7655	83.3994	79.2521	46.2013	61.2971	63.2235	54.6625								82.1501	83.7264	79.9761	91.1446	74.735	86.9067	105.992	79.7135	89.9247	70.1379	65.8785	72.275	97.6714	92.2531	98.1224	63.3053	98.8412	79.8969	77.713
82.6859	90.1163	50.2353	65.6276	76.7719	62.1695	87.2251	75.9419	82.6496	75.5773	73.1114	69.0872	68.4798	83.0991	78.4957	46.3469	61.1306	62.3141	54.4406								82.9851	85.6791	80.0993	90.7937	74.0267	87.8801	105.835	79.0716	89.3967	70.4049	66.5085	72.5324	97.1072	92.309	97.9874	63.9428	97.5848	81.0796	77.1701
82.7297	89.4818	49.6601	66.6389	76.2531	63.6791	87.2618	77.1976	82.7024	75.0767	74.4633	68.7566	68.0893	82.8184	77.8088	46.4281	60.9622	61.4101	54.2618								83.959	87.7182	80.2155	90.5954	73.4368	88.8319	105.795	78.4138	88.8715	70.8399	67.3149	72.7282	96.7472	92.3303	97.636	64.5772	96.1229	82.3779	76.6762
82.8269	88.8612	49.1511	67.7199	75.7788	65.2206	87.3101	78.4344	82.8149	74.5416	75.8183	68.351	67.6854	82.6331	77.2192	46.5088	60.6886	60.4441	54.1248								85.1311	89.9179	80.3382	90.4562	72.7761	89.779	105.674	77.844	88.3816	71.3794	68.2153	72.9807	96.4373	92.255	97.1778	65.3897	94.704	83.5256	76.2309
82.9665	88.1651	48.7959	68.9751	75.3215	66.8526	87.3776	79.7482	82.982	73.8312	77.1441	67.9872	67.3644	82.516	76.6331	46.584	60.4876	59.5531	54.0593								86.275	91.9135	80.4581	90.4747	72.1915	90.5456	105.63	77.3129	88.0457	72.2733	69.1278	73.1557	96.3013	92.0909	96.631	66.1524	93.2613	84.6126	75.7812
83.1588	87.5552	48.5306	70.3206	74.8583	68.4518	87.4352	80.9334	82.9484	73.21	78.3371	67.4985	67.0174	82.4708	76.1543	46.6709	60.2801	58.7053	54.0136								87.5827	93.9196	80.5079	90.62	71.6634	91.2526	105.656	76.654	87.7162	73.2872	70.1719	73.2818	96.248	91.8914	96.0958	67.0004	91.9842	85.646	75.2635
83.2946	86.8762	48.2189	71.7822	74.4498	70.0566	87.4379	82.1104	82.9829	72.5022	79.4844	67.0753	66.6732	82.4171	75.6481	46.7903	60.1155	57.7151	54.0896								88.8752	96.0235	80.6239	90.8585	71.1329	91.986	105.654	76.1646	87.3643	74.4872	71.2675	73.4329	96.4128	91.7677	95.4392	67.8195	90.7339	86.7162	74.8025
83.564	86.1647	47.9831	73.3258	74.0672	71.5695	87.438	83.1682	82.8412	71.7841	80.4958	66.601	66.3707	82.3672	75.1617	46.978	59.9094	56.9876	54.2842								90.2667	97.9492	80.6809	91.1705	70.6629	92.6509	105.572	75.7622	87.1122	75.749	72.4966	73.4691	96.4743	91.5128	94.7635	68.7874	89.5553	87.5841	74.3877
83.8604	85.4328	47.7052	75.0039	73.733	73.2154	87.4424	84.1568	82.7911	71.0977	81.5944	66.1876	66.0271	82.378	74.8839	47.1179	59.669	56.0658	54.655								91.5865	99.6936	80.8042	91.6295	70.1849	93.3179	105.457	75.3846	86.8931	77.2523	73.8702	73.5665	96.5656	91.2426	94.0874	69.8003	88.6991	88.4879	74.0766
84.2165	84.7058	47.5054	76.5877	73.4989	74.7614	87.4065	85.0533	82.6936	70.4876	82.5473	65.7381	65.5957	82.3988	74.4611	47.2491	59.4887	55.3379	55.0859								93.0839	101.353	80.822	92.1799	69.6906	93.8372	105.269	75.0805	86.7437	78.7553	75.2256	73.6132	96.6514	90.9472	93.2828	70.8576	88.0015	89.1692	73.8169
84.6107	83.8883	47.2696	78.2725	73.3102	76.3288	87.3524	85.8488	82.6387	69.7685	83.431	65.3117	65.2045	82.4116	74.0117	47.438	59.3356	54.5563	55.6974								94.4617	102.736	80.8893	92.8121	69.1934	94.0989	105.092	74.7981	86.6809	80.3268	76.7004	73.579	96.6665	90.7207	92.7389	71.9194	87.3059	89.7875	73.6429
85.0853	83.1144	47.0253	79.9419	73.173	77.7756	87.2707	86.5027	82.5395	69.0668	84.1158	64.7856	64.7298	82.4772	73.6571	47.5893	59.2258	53.8388	56.4115								95.9614	103.969	80.905	93.7509	68.6928	94.478	104.848	74.6272	86.6994	82.0057	78.1569	73.5016	96.6691	90.4323	92.1879	73.0741	86.7828	90.3718	73.6112
85.6652	82.4336	46.8127	81.6578	73.1579	79.2045	87.2435	86.9966	82.3997	68.3938	84.9217	64.3023	64.262	82.4824	73.3013	47.7784	59.3321	53.1785	57.1746								97.2554	104.898	80.8006	94.5133	68.2028	94.7329	104.583	74.4774	86.9202	83.6292	79.5689	73.422	96.6594	90.1176	91.6505	74.0776	86.257	90.7269	73.6413
86.308	81.753	46.682	83.2604	73.198	80.4572	87.2199	87.416	82.3446	67.8523	85.478	63.9849	63.7957	82.4658	73.1404	48.0006	59.4361	52.4517	58.1175								98.5467	105.65	80.7569	95.5537	67.6871	94.8771	104.197	74.3637	87.0941	85.2504	81.0995	73.295	96.604	89.8654	91.3297	75.1171	85.6629	91.139	73.6898
87.082	81.0665	46.4698	84.9081	73.3118	81.8255	87.188	87.6301	82.2441	67.1977	85.9768	63.6602	63.2655	82.4868	72.8463	48.1527	59.3492	51.8778	59.1408								99.8014	106.236	80.5666	96.5571	67.2163	95.0437	103.815	74.2614	87.4525	86.9172	82.6275	73.1056	96.3091	89.6468	91.0351	76.2203	85.1087	91.3455	73.7584
87.798	80.394	46.3381	86.3298	73.4688	83.1082	87.1764	87.6722	82.0942	66.5481	86.3038	63.4646	62.8094	82.4231	72.5621	48.3767	59.3699	51.1002	60.1376								101.238	106.609	80.3388	97.7369	66.7325	95.0887	103.089	74.3044	87.8214	88.5566	84.0692	72.9153	96.0667	89.3814	90.8508	77.2972	84.5104	91.5052	73.803
88.5145	79.7295	46.2549	87.9057	73.6676	84.3162	87.342	87.7018	82.0367	65.902	86.7275	63.3647	62.3986	82.402	72.5001	48.576	59.449	50.5366	61.2828								102.385	106.831	80.1387	99.0807	66.1791	95.1318	102.585	74.448	88.259	90.1605	85.4844	72.76	95.6922	89.1141	90.7195	78.266	83.9524	91.5219	73.8954
89.2074	79.1149	46.2191	89.3904	73.8619	85.5379	87.4337	87.5751	81.952	65.3287	86.9836	63.3056	61.9245	82.3269	72.2101	48.8419	59.35	49.9315	62.4112								103.385	106.833	79.8774	100.345	65.6819	95.0694	101.945	74.5831	88.6955	91.6886	86.8488	72.5291	95.1249	88.9494	90.6032	79.1292	83.4005	91.4774	74.0186
89.9139	78.63	46.196	90.8567	74.0888	86.6214	87.4272	87.2942	81.8346	64.7763	87.1905	63.2342	61.561	82.3057	72.0155	49.1351	59.1645	49.2879	63.6948								104.3	106.724	79.595	101.673	65.2053	95.0236	101.52	75.041	89.0864	93.1658	88.1941	72.2744	94.4944	88.8535	90.6963	80.0274	82.6179	91.2097	74.2257
90.7016	78.2412	46.2021	92.1989	74.3055	87.689	87.5181	87.0743	81.7353	64.201	87.3674	63.1763	61.2142	82.332	71.7856	49.3308	58.9716	48.8445	65.0405								105.046	106.418	79.2408	103.009	64.8096	94.9136	101.021	75.6288	89.5663	94.5746	89.4603	72.0943	93.5744	88.7951	90.9711	80.8938	81.9882	90.9804	74.5268
91.5262	77.8839	46.2319	93.5223	74.4801	88.6418	87.7126	86.7268	81.7842	63.6394	87.3845	63.0626	60.9966	82.2477	71.5302	49.7517	58.7024	48.3112	66.5246								105.692	105.963	78.9686	104.33	64.489	94.7583	100.544	76.3542	89.9216	95.7318	90.7197	71.8996	92.6175	88.7742	91.088	81.8552	81.482	90.5883	75.0114
92.3034	77.6589	46.2434	94.8304	74.6677	89.5125	87.9581	86.2533	81.7232	63.1482	87.5023	62.9798	60.6716	82.148	71.3465	50.1155	58.441	47.7294	67.9489								106.281	105.35	78.6867	105.558	64.1765	94.5293	99.8368	77.274	90.3462	96.8718	91.7048	71.7368	91.6272	88.8131	91.5087	82.5678	80.9221	90.1514	75.6151
93.1189	77.4425	46.4111	95.9596	74.8554	90.3813	88.1394	85.7316	81.6493	62.7554	87.3743	62.8112	60.2778	82.1023	71.0734	50.4435	58.1957	47.2707	69.6094								106.7	104.696	78.4001	106.823	63.9517	94.2414	99.1561	78.2279	90.7327	97.9891	92.5851	71.6489	90.633	88.9361	91.8164	83.1811	80.5755	89.6631	76.4292
94.0644	77.3187	46.4438	96.9632	75.0917	91.1686	88.2726	85.1593	81.6621	62.3602	87.2358	62.6233	59.9171	81.9762	70.8195	50.7115	57.9873	46.7762	71.1217								107.101	104.028	78.112	107.912	63.872	93.9283	98.4638	79.2222	91.0294	98.9872	93.5253	71.5564	89.5916	89.0625	92.1463	83.669	80.2895	89.162	77.4553
94.7235	77.3035	46.507	97.9338	75.2744	91.9232	88.3401	84.4817	81.7225	61.9559	87.0203	62.4274	59.55	81.9604	70.4673	50.9314	57.8108	46.2961	72.7147								107.434	103.341	77.7761	109.078	63.8683	93.5037	97.7378	80.4183	91.3723	99.7337	94.2557	71.5452	88.3955	89.2116	92.5192	84.3717	80.1165	88.6654	78.8465
95.3753	77.2635	46.6327	98.7653	75.5677	92.6236	88.387	83.7179	81.7081	61.6804	86.7615	62.2696	59.2255	81.8617	70.1375	51.1774	57.597	45.889	74.2207								107.627	102.62	77.4372	110.2	63.9964	93.111	97.0157	81.696	91.5976	100.406	95.0398	71.4935	87.2571	89.3489	92.8431	84.797	79.9863	88.1989	80.3604
95.8818	77.4212	46.6798	99.4881	76.0243	93.327	88.568	82.9243	81.8631	61.4631	86.6847	62.0632	59.0021	81.7071	69.5616	51.3559	57.3708	45.5561	75.641								107.787	102.151	76.9822	111.292	64.2353	92.6754	96.1964	83.0324	91.7744	100.977	95.6267	71.5524	86.034	89.4395	93.2134	85.2969	79.9048	87.7592	81.8277
96.4043	77.6861	46.5837	99.9905	76.3766	93.8257	88.6064	82.1386	81.9923	61.173	86.2584	61.9068	58.8507	81.6379	69.1492	51.6583	57.1822	45.2851	76.9832								107.764	101.745	76.5062	112.342	64.5819	92.2048	95.3883	84.5538	91.8966	101.412	96.1452	71.6092	84.8539	89.4929	93.449	85.6552	79.8294	87.3775	83.3997
96.8496	77.8644	46.6872	100.492	76.7498	94.2881	88.7538	81.3723	82.0285	60.9842	85.9269	61.7849	58.7165	81.4105	68.5764	51.9103	57.0057	45.1056	78.1286								107.753	101.334	76.0007	113.263	65.0178	91.632	94.6972	86.1153	92.0132	101.777	96.6251	71.7296	83.7315	89.4928	93.7604	86.0722	79.7521	87.0668	84.9281
97.1181	78.1548	46.6103	100.931	77.2528	94.5896	88.9041	80.6023	82.1583	60.6725	85.6035	61.6622	58.5526	81.2433	68.0794	52.1293	56.8478	45.0176	79.3486								107.637	101.155	75.4502	114.085	65.6474	91.0875	94.0019	87.6472	91.9467	102.043	97.0269	71.9489	82.473	89.468	94.126	86.3197	79.6023	86.7849	86.3369
97.4518	78.4076	46.6485	101.219	77.7819	94.8539	89.0798	79.9378	82.2237	60.4458	85.3266	61.5713	58.353	81.1671	67.4526	52.38	56.7311	45.019	80.3543								107.514	101.094	74.8596	114.832	66.3249	90.5553	93.3922	89.2161	91.832	102.233	97.2218	71.9682	81.3799	89.4737	94.4168	86.622	79.4137	86.512	87.7685
97.8613	78.6589	46.5885	101.423	78.3371	95.0214	89.2824	79.308	82.2873	60.1888	84.9198	61.5057	58.1282	81.1394	66.9632	52.5583	56.6983	45.1348	81.438								107.283	101.11	74.3177	115.496	67.1253	89.9773	92.713	90.8324	91.6697	102.304	97.5038	72.0795	80.2728	89.4528	94.5993	86.9499	79.1517	86.4458	88.9981
97.8895	78.8989	46.4511	101.643	78.8837	95.214	89.4946	78.7535	82.3428	59.9527	84.616	61.4206	57.9278	80.8778	66.4277	52.7291	56.7476	45.401	82.1817								106.964	101.138	73.7692	116.12	67.9344	89.3689	92.159	92.4344	91.4607	102.208	97.5711	72.1564	79.3061	89.4413	94.8185	87.0991	78.8899	86.549	90.2429
98.0783	79.1586	46.3602	101.715	79.3279	95.3217	89.623	78.2337	82.3103	59.7189	84.2683	61.3449	57.6986	80.6866	65.9216	52.928	56.8816	45.7644	82.9392								106.679	101.203	73.3031	116.59	68.7993	88.7274	91.6366	94.0053	91.1749	102.14	97.6465	72.3243	78.3749	89.4075	94.8429	87.1954	78.701	86.7183	91.3036
98.1064	79.2544	46.314	101.775	79.9064	95.3865	89.8099	77.8548	82.44	59.5097	83.9451	61.3005	57.3758	80.6594	65.4958	53.0503	57.0137	46.1544	83.5585								106.392	101.292	72.7645	116.802	69.6843	88.0138	91.1356	95.5171	90.7316	101.907	97.7059	72.3955	77.4841	89.2734	94.9192	87.2868	78.5992	86.8908	92.3526
98.1061	79.4556	46.3428	101.717	80.6171	95.3992	90.2384	77.501	82.4942	59.2928	83.7179	61.2597	57.1572	80.3956	65.1111	53.0766	57.1469	46.5977	84.0023								106.023	101.25	72.2744	116.963	70.6199	87.4119	90.7605	96.8613	90.1525	101.545	97.6207	72.5148	76.6655	89.2194	94.8751	87.2801	78.61	87.1883	93.292
98.0277	79.6031	46.2578	101.616	81.135	95.267	90.5908	77.2577	82.5685	59.1214	83.499	61.209	56.9549	80.346	64.7146	53.1142	57.2815	47.1555	84.362								105.525	101.263	71.9038	117.091	71.5478	86.6946	90.2783	98.1176	89.6905	101.132	97.5483	72.5569	75.8473	89.1487	94.682	87.2637	78.7857	87.3885	94.0528
97.8335	79.6783	46.018	101.404	81.7267	95.1714	91.0928	77.1204	82.6626	58.9914	83.2753	61.1439	56.8627	80.1204	64.3677	53.188	57.4053	47.8004	84.4698								104.942	101.06	71.5608	117.022	72.5807	85.9874	89.7658	99.331	89.1769	100.618	97.4358	72.6383	74.998	89.2057	94.5076	87.2295	79.0766	87.73	94.8075
97.6823	79.6355	46.0024	101.236	82.3329	94.9963	91.7142	76.8927	82.7025	58.9294	83.0154	61.0499	56.7681	79.9054	64.0397	53.1829	57.5775	48.4254	84.4227								104.341	100.778	71.2265	117.219	73.5742	85.2956	89.3388	100.385	88.4921	99.9847	97.2257	72.6322	74.3555	89.2089	94.2646	87.1199	79.4712	87.9419	95.413
97.5314	79.6043	46.0549	101.031	82.9817	94.7981	92.3165	76.8082	82.7609	58.9683	82.8231	60.9483	56.722	79.6964	63.6174	53.1428	57.6941	49.3444	84.1153								103.891	100.272	70.9533	117.094	74.5697	84.5974	88.891	101.226	87.8197	99.2906	96.999	72.5886	73.5925	89.1527	93.9385	87.0209	80.0163	88.1084	95.7598
97.3754	79.4781	46.054	100.792	83.5809	94.4747	92.9352	76.7602	82.8463	59.105	82.6872	60.8504	56.5789	79.4871	63.4208	53.0766	57.8312	50.2319	83.7147								103.531	99.5547	70.6813	116.929	75.5742	83.8401	88.4254	102.009	87.1125	98.648	96.7893	72.4589	73.0303	89.2438	93.4883	86.7998	80.7118	88.2112	96.0416
97.117	79.417	46.1015	100.505	84.1474	94.1804	93.5755	76.7606	82.8634	59.3985	82.4522	60.7404	56.453	79.2393	63.196	53.0289	57.9652	51.3418	83.1361								103.44	98.7078	70.4089	116.707	76.5968	83.1529	87.8849	102.701	86.4814	97.9015	96.5495	72.3502	72.3267	89.2956	93.1039	86.6561	81.745	88.1256	96.2118
96.7857	79.3842	46.1809	100.276	84.5673	93.7146	94.2086	76.6486	82.9052	59.7689	82.2834	60.6056	56.3487	79.0566	62.8264	52.969	58.093	52.3374	82.4476								103.453	97.7236	70.1195	116.454	77.5087	82.435	87.4237	103.192	85.8254	97.2411	96.2816	72.1253	71.895	89.3344	92.61	86.2838	82.8798	88.0368	96.2072
96.3507	79.3072	46.2638	100.033	85.2505	93.3022	95.0252	76.5737	82.9501	60.2612	82.0005	60.5043	56.2069	78.8756	62.5398	52.9088	58.2434	53.4928	81.6423								103.546	96.7084	69.8591	116.135	78.5051	81.7759	86.9525	103.512	85.2006	96.5349	95.9156	71.8401	71.3699	89.5267	92.0755	86.0739	84.2305	87.7726	95.9821
95.9956	79.3251	46.3707	99.8594	85.6672	92.7563	95.9292	76.596	82.8665	60.838	81.8529	60.4086	56.1233	78.6297	62.44	52.8769	58.3509	54.6027	80.8764								103.78	95.7024	69.4243	115.744	79.4648	81.117	86.4772	103.692	84.5124	95.7966	95.7235	71.5414	71.1662	89.5913	91.5479	85.7828	85.6588	87.3085	95.7637
95.5427	79.4419	46.5213	99.774	86.2402	92.2556	96.5141	76.477	82.9215	61.5477	81.551	60.3385	55.9841	78.368	62.3664	52.8513	58.4326	55.8584	80.0046								104.012	94.6432	69.1981	115.312	80.4152	80.4663	86.0309	103.87	83.8691	95.162	95.4125	71.1833	70.9748	89.8117	91.0142	85.4635	87.1219	86.7985	95.3325
95.1936	79.6425	46.6109	99.7637	86.7719	91.645	97.3724	76.3983	82.9241	62.3224	81.1672	60.2804	55.9297	78.1424	62.2568	52.8812	58.5445	57.3166	79.3499								104.39	93.674	68.9012	115.053	81.2853	79.8486	85.6504	103.835	83.2001	94.4712	95.161	70.6304	70.8166	89.9848	90.436	85.2372	88.6527	86.1585	94.8567
94.9284	79.8652	46.8258	99.8552	87.2068	91.163	98.207	76.1848	82.9693	63.1068	80.8363	60.2326	55.9265	77.9044	62.197	52.8734	58.5845	58.7067	78.8339								104.867	92.7225	68.6384	114.739	82.0259	79.2865	85.24	103.667	82.3917	93.8188	94.8786	70.1017	70.8322	90.1739	89.7905	84.9825	90.4185	85.5568	94.2585
94.6592	79.9612	47.0307	99.9479	87.6162	90.5514	99.02	76.0395	82.9572	64.0071	80.4136	60.1917	55.9552	77.6763	62.237	52.857	58.681	60.1634	78.5344								105.141	91.7436	68.3933	114.538	82.8856	78.7343	84.8633	103.475	81.7174	93.1456	94.6584	69.5695	71.0385	90.4519	89.0281	84.7666	92.1137	85.0251	93.709
94.4057	80.1716	47.3249	100.05	87.8701	89.9871	99.6987	75.8962	82.8539	64.8552	80.041	60.147	55.9585	77.3586	62.4084	52.8605	58.7964	61.7	78.4635								105.387	90.7273	68.1695	114.395	83.5459	78.1391	84.5024	102.999	81.0878	92.4427	94.2932	68.9637	71.2406	90.4898	88.2883	84.6682	93.832	84.4047	93.3123
94.2332	80.54	47.6117	100.266	88.2135	89.3464	100.591	75.6305	82.864	65.8884	79.5145	60.0959	55.9505	77.0938	62.6289	52.8857	58.7819	63.2467	78.6759								105.597	89.7149	67.8896	114.316	84.1963	77.6143	84.2043	102.535	80.3313	91.7112	94.1368	68.2794	71.8081	90.6263	87.41	84.593	95.514	83.7175	92.8055
94.1354	80.7266	47.918	100.538	88.507	88.7413	101.17	75.2524	82.7421	66.8732	78.9729	60.0355	55.8971	76.6974	62.8455	52.931	58.7849	64.7989	79.002								105.686	88.6202	67.6261	114.355	84.8076	77.0714	83.8922	102.008	79.661	91.0355	93.9067	67.7073	72.5883	90.7524	86.6724	84.5331	97.3415	82.9711	92.4419
94.1279	80.8766	48.4023	100.712	88.7572	88.159	101.875	74.9563	82.5977	67.9509	78.3691	59.9237	55.8929	76.2396	63.1927	53.0179	58.7329	66.1899	79.4059								105.809	87.4466	67.4128	114.471	85.4468	76.5429	83.6969	101.438	78.9952	90.372	93.8186	66.9579	73.5606	90.6289	85.9259	84.4878	98.9473	82.2338	92.1786
94.1216	81.0065	48.8926	100.927	88.9406	87.5697	102.485	74.5323	82.3987	68.9815	77.787	59.7772	55.7325	75.7575	63.7325	53.1027	58.8372	67.7787	79.9647								105.849	86.1396	67.1521	114.627	85.9691	76.076	83.4872	100.849	78.3957	89.7353	93.7487	66.3433	74.7791	90.6797	85.205	84.4329	100.406	81.5178	91.9164
94.0838	81.0845	49.4519	101.095	89.1266	86.9973	102.919	74.1439	82.2135	70.0999	77.162	59.5713	55.5677	75.2231	64.2228	53.1792	58.8761	69.1579	80.5212								105.83	84.9414	66.9558	114.835	86.4527	75.5613	83.3367	100.405	77.7469	89.2534	93.7331	65.6736	76.2123	90.7934	84.5089	84.4152	101.707	80.8381	91.8411
94.0194	81.2737	50.166	101.193	89.2507	86.3702	103.434	73.673	81.872	71.2888	76.5662	59.4142	55.4232	74.8302	64.7908	53.2783	58.8642	70.4371	81.0205								105.683	83.7239	66.7546	115.076	86.801	75.0813	83.1832	99.8906	77.1977	88.8268	93.7708	65.0167	77.7827	90.769	83.9376	84.3973	103.045	80.0788	91.8901
93.9021	81.3235	50.965	101.356	89.3239	85.8442	103.914	73.2617	81.5624	72.3945	75.7794	59.3096	55.3189	74.3975	65.3745	53.4359	58.8883	71.7515	81.4035								105.323	82.493	66.5766	115.332	87.1625	74.6867	83.1162	99.4572	76.6342	88.5144	93.9107	64.4352	79.5566	90.5155	83.3461	84.3942	104.089	79.1207	91.9584
93.7717	81.3515	51.9178	101.476	89.4236	85.2209	104.233	72.6751	81.2043	73.5815	75.1391	59.2658	55.1264	73.8766	66.0692	53.6589	58.9684	73.0517	81.7528								104.894	81.1489	66.4507	115.671	87.4596	74.2749	83.0871	99.1235	75.9848	88.3593	94.0289	63.7951	81.5035	90.3451	82.7739	84.2817	104.978	78.3026	92.1577
93.6005	81.3339	52.9119	101.568	89.4654	84.6773	104.515	72.0867	80.87	74.7524	74.3388	59.2583	54.9088	73.3388	66.7128	53.9555	59.0742	74.2083	81.876								104.421	79.9239	66.3353	115.978	87.6733	73.717	83.1087	98.9006	75.4588	88.3417	94.2374	63.2753	83.4791	90.0892	82.1334	84.3336	105.841	77.4005	92.5014
93.4315	81.2294	53.9019	101.536	89.4889	84.0292	104.803	71.3919	80.438	75.9265	73.61	59.2417	54.8448	72.9123	67.5123	54.4137	59.1247	75.3911	81.9405								103.851	78.7132	66.185	116.195	87.8137	73.2523	83.157	98.6646	74.9242	88.5263	94.4869	62.7794	85.486	89.6609	81.5192	84.3172	106.486	76.491	92.8068
93.1849	81.0963	55.1297	101.432	89.4561	83.5348	105.142	70.4902	79.9145	77.0971	72.7492	59.2209	54.8991	72.6575	68.2553	54.88	59.0994	76.4327	81.9438								103.162	77.5556	66.0078	116.37	87.9194	72.8365	83.2428	98.501	74.3634	88.827	94.7314	62.3258	87.4727	89.1927	80.9259	84.2149	107.092	75.6428	93.144
92.9261	80.8603	56.2471	101.257	89.3404	82.867	105.253	69.6195	79.4185	78.2001	71.9983	59.1802	55.0164	72.4008	68.999	55.6415	59.0862	77.4794	81.9698								102.388	76.352	65.8637	116.62	87.9466	72.4093	83.3927	98.4453	73.8414	89.2313	94.8984	61.8399	89.5033	88.6924	80.2828	84.0043	107.465	74.8028	93.4513
92.5695	80.574	57.4136	101.019	89.2772	82.2568	105.433	68.6108	78.8004	79.2982	71.3355	59.1387	55.2036	72.282	69.7117	56.3524	59.0914	78.4052	81.8001								101.469	75.1661	65.7395	116.732	87.9308	71.9566	83.5835	98.492	73.4442	89.6444	95.0049	61.4157	91.5611	88.1378	79.6487	83.8477	107.669	73.9016	93.8031
92.2804	80.1877	58.6341	100.796	89.1659	81.7337	105.581	67.6435	78.2019	80.3385	70.6739	59.1673	55.5116	72.0736	70.6561	57.3689	59.2135	79.2441	81.6224								100.468	74.0168	65.549	116.631	87.8312	71.5468	83.791	98.4642	72.9417	90.1868	94.9795	61.0136	93.5312	87.5393	79.0521	83.7757	107.746	73.0971	94.0661
91.7686	79.8482	59.9678	100.366	89.0474	81.2886	105.65	66.6818	77.5184	81.3101	69.9408	59.2019	55.8508	71.9674	71.4407	58.3696	59.2776	80.0583	81.2978								99.2276	72.9455	65.3705	116.392	87.7259	71.2703	83.9932	98.388	72.6091	90.8827	95.0072	60.6272	95.4571	86.9342	78.5153	83.6086	107.799	72.3153	94.2296
91.3227	79.4149	61.0755	99.9354	88.9171	80.7527	105.661	65.6638	76.8574	82.2674	69.4156	59.2572	56.2369	71.873	72.3928	59.4721	59.2674	80.7946	80.8091								98.1407	71.9193	65.2196	116.376	87.4725	71.0334	84.2771	98.2881	72.2362	91.6632	94.8981	60.2997	97.283	86.232	77.9944	83.4098	107.697	71.5562	94.3425
90.7523	78.9838	62.4129	99.4108	88.7713	80.227	105.68	64.5584	76.1292	83.1782	68.7323	59.4521	56.5955	71.7267	73.3597	60.6444	59.2613	81.3858	80.0957								97.0775	70.902	65.0722	116.224	87.2683	70.785	84.5774	98.1864	71.9614	92.4494	94.8295	59.9617	98.8778	85.5682	77.5609	83.1579	107.519	70.8639	94.3773
90.1598	78.5527	63.6829	98.8273	88.6111	79.7357	105.636	63.5952	75.3168	84.0433	68.1342	59.7174	57.0447	71.647	74.3671	61.7714	59.1235	81.8447	79.3742								96.0743	69.9414	64.9308	115.877	86.9663	70.5731	84.9036	97.9497	71.5988	93.3699	94.534	59.6439	100.297	84.8817	76.9995	82.8923	107.214	70.1693	94.3108
89.4602	78.1632	64.909	98.1389	88.4108	79.1894	105.523	62.8193	74.4814	84.9032	67.732	60.0983	57.4615	71.5511	75.2931	63.1375	58.9184	82.2393	78.6314								95.0686	69.0644	64.8527	115.463	86.6681	70.5308	85.369	97.5769	71.4147	94.2094	94.1895	59.3439	101.304	84.1168	76.6517	82.7293	106.877	69.5672	94.2045
88.6548	77.7322	66.0087	97.3819	88.2295	78.7865	105.288	61.8604	73.5759	85.6027	67.3144	60.5514	57.8716	71.3707	76.4019	64.4231	58.7166	82.5432	77.7976								94.0965	68.2501	64.7254	114.879	86.2383	70.4893	85.9125	97.1628	71.227	95.1024	93.8143	59.1365	102.244	83.4659	76.2844	82.5373	106.375	69.0765	93.8876
87.8104	77.2988	66.9645	96.5867	88.0837	78.3576	105.133	61.0081	72.6394	86.2362	66.7565	61.0356	58.1974	71.146	77.3468	65.7936	58.6145	82.8038	76.8847								93.1758	67.4549	64.5597	114.307	85.8523	70.4295	86.7827	96.5325	71.1706	96.0217	93.2946	58.8922	103.04	82.7639	75.9026	82.1889	105.945	68.5987	93.5048
86.8812	76.9149	67.8708	95.7157	87.889	77.9793	104.979	60.2157	71.7907	86.7905	66.3706	61.5349	58.4994	70.8773	78.5119	67.135	58.6399	82.9947	76.09								92.3575	66.8997	64.5053	113.642	85.4254	70.4494	87.6841	95.9068	71.2448	96.9368	92.8136	58.7301	103.444	82.1219	75.5072	81.8068	105.479	68.2371	93.0443
86.0767	76.4835	68.6102	94.8682	87.6827	77.6	104.89	59.4575	70.8679	87.2244	65.924	62.0418	58.8893	70.7145	79.6683	68.5179	58.6313	83.2015	75.2711								91.5908	66.304	64.4224	112.914	84.9069	70.5211	88.7219	95.2858	71.4071	97.7916	92.1687	58.5496	103.672	81.5322	75.1083	81.4901	104.943	67.9132	92.5282
85.1478	76.0848	69.4565	93.9807	87.4386	77.2673	104.631	58.8226	70.024	87.6756	65.3704	62.6237	59.2305	70.5346	80.6651	69.871	58.8797	83.2257	74.4389								90.8912	65.8122	64.3267	112.16	84.4546	70.6464	89.8748	94.5704	71.6239	98.6515	91.4844	58.4349	103.549	80.9351	74.7393	81.1586	104.415	67.4946	91.7976
84.3236	75.743	70.07	93.0711	87.1461	76.8905	104.313	58.1188	69.1367	87.9155	65.0654	63.2115	59.511	70.3568	81.6629	71.1176	58.972	83.2282	73.5941								90.2387	65.4661	64.2511	111.367	84.0403	70.841	91.0187	93.8616	71.8795	99.4933	90.7258	58.2832	103.239	80.3489	74.2831	80.8012	103.765	67.104	91.1878
83.6038	75.3417	70.6615	92.1616	86.9498	76.5631	104.055	57.443	68.2918	88.0872	64.8485	63.8033	59.8498	70.1114	82.6499	72.3635	59.3657	83.1527	72.6399								89.5993	65.1864	64.165	110.556	83.6085	71.0411	92.2572	93.0688	72.2187	100.18	89.9765	58.1059	102.71	79.6755	73.8094	80.2925	103.142	66.6701	90.4568
82.93	74.8881	71.1198	91.2127	86.7329	76.2538	103.705	56.7146	67.3875	88.2753	64.6287	64.422	60.0045	70.0058	83.4876	73.5135	59.7138	82.9837	71.6957								89.0222	65.0527	64.062	109.727	83.1785	71.3079	93.5419	92.1471	72.6511	100.87	89.1653	57.9758	101.969	79.0602	73.357	79.9799	102.581	66.2416	89.7715
82.2689	74.5728	71.6767	90.2575	86.5107	75.9543	103.481	56.1603	66.5997	88.2382	64.5507	65.0867	60.1159	69.9018	84.4325	74.5968	60.0192	82.8956	70.689								88.4509	65.2725	63.8437	108.974	82.7139	71.6852	94.7518	91.1976	73.2848	101.349	88.2427	57.8721	101.059	78.4665	72.948	79.5609	102.116	65.856	89.1573
81.6498	74.2689	72.1491	89.3839	86.2678	75.6111	103.126	55.5527	65.8076	88.1236	64.5592	65.7141	60.222	69.801	85.2951	75.6173	60.5562	82.7296	69.6581								87.9211	65.9334	63.7009	108.117	82.372	72.1347	96.0402	90.2416	73.9027	101.759	87.1764	57.7609	100.128	77.8074	72.5191	79.1585	101.642	65.5182	88.4373
80.9126	73.8725	72.5345	88.2687	86.0528	75.3047	102.694	54.8858	65.0241	88.0689	64.5723	66.356	60.2304	69.7676	86.0643	76.6713	61.2838	82.4968	68.75								87.4308	66.6273	63.6618	107.162	82.0035	72.6602	97.3691	89.2991	74.5617	102.053	86.0922	57.6624	99.2457	77.2025	72.1088	78.7646	101.208	65.214	87.821
79.9601	73.5762	72.8095	87.3147	85.8204	75.0224	102.404	54.2148	64.3153	87.7886	64.6264	66.9982	60.1413	69.7208	86.8104	77.5702	62.1831	82.2954	67.8102								86.928	67.7439	63.5112	106.308	81.7273	73.3493	98.643	88.4178	75.3049	102.275	85.0594	57.6496	98.445	76.5825	71.811	78.2464	101.027	64.893	87.242
79.0923	73.3902	73.1901	86.2393	85.6242	74.7808	102.004	53.7308	63.6418	87.4991	64.7271	67.6581	59.9896	69.7527	87.4508	78.4487	63.0916	82.1186	67.0916								86.4408	68.993	63.3471	105.399	81.4845	74.111	99.9471	87.2092	75.9427	102.398	83.9798	57.7022	97.8272	76.0124	71.5925	77.9076	100.923	64.6532	86.6248
78.2142	73.1096	73.3856	85.0398	85.4141	74.6267	101.547	53.1098	62.9546	87.1289	64.866	68.2818	59.8059	69.8657	88.0341	79.2564	64.2464	81.9424	66.3486								85.9733	70.6436	63.1881	104.512	81.3583	74.9871	101.177	86.0122	76.6644	102.377	82.8041	57.8213	97.3354	75.5101	71.4222	77.3875	100.909	64.3441	85.7863
77.4276	72.9125	73.5461	83.8833	85.2345	74.4103	101.229	52.6375	62.1789	86.6588	65.0414	68.8493	59.5956	70.0105	88.4761	79.9537	65.4209	81.7893	65.6446								85.5389	72.2756	63.0527	103.634	81.3058	75.8836	102.308	84.9902	77.4107	102.255	81.5216	58.0915	97.0608	75.0304	71.3361	77.0796	101.171	64.1038	84.9507
76.8821	72.6016	73.8259	82.7186	85.1145	74.1925	100.704	52.1166	61.5764	86.1911	65.2993	69.541	59.3964	70.1933	88.8162	80.5851	66.8558	81.614	64.9629								85.1116	74.204	62.9038	102.689	81.3106	76.854	103.56	83.8884	78.293	102.037	80.302	58.5019	96.931	74.5394	71.2798	76.522	101.635	63.853	84.1531
76.3238	72.332	74.0195	81.6623	85.0565	74.0083	100.159	51.4946	61.0569	85.5577	65.4501	70.2915	59.2021	70.5011	89.1106	81.1199	68.1779	81.4653	64.3671								84.7073	76.205	62.8321	101.779	81.4275	77.8417	104.695	82.5676	79.1554	101.73	79.2606	58.828	96.9779	74.0492	71.2606	75.9297	102.272	63.5329	83.3292
75.7463	72.0012	74.1607	80.6048	85.002	73.847	99.5654	51.1611	60.5815	84.905	65.6812	70.9947	59.0694	70.8393	89.3068	81.7308	69.586	81.3721	63.7293								84.3665	78.4469	62.7815	100.956	81.5449	78.8491	105.837	81.379	80.0642	101.216	78.0517	59.377	97.2241	73.6535	71.3256	75.368	102.926	63.2508	82.5632
75.195	71.8074	74.2769	79.6524	84.9681	73.6891	98.8916	50.7616	59.9876	84.2484	65.888	71.6734	58.9712	71.3867	89.3526	82.1369	70.9055	81.2581	63.0936								83.9914	80.809	62.735	100.089	81.6791	79.8603	106.851	80.2353	81.0701	100.6	76.8636	59.9244	97.4646	73.2788	71.4302	74.7835	103.769	63.0981	81.763
74.6481	71.5947	74.367	78.8042	84.9219	73.6026	98.1564	50.2894	59.5331	83.4451	66.0604	72.2617	58.8755	72.0175	89.2244	82.5084	72.2948	81.2257	62.5349								83.7241	83.2014	62.6894	99.3168	81.9025	80.9439	107.85	79.0577	82.2004	99.7135	75.8054	60.4485	97.6729	72.991	71.5697	74.1949	104.586	62.9817	81.0052
74.0703	71.4388	74.3996	77.8944	84.8732	73.4432	97.4883	49.8653	59.2079	82.6469	66.3387	72.8086	58.8059	72.6823	89.2481	82.7412	73.8074	81.1915	62.0719								83.4326	85.5097	62.6728	98.5855	82.0302	81.9549	108.754	77.9079	83.3197	98.7075	74.759	60.9951	97.9283	72.7401	71.769	73.7254	105.506	62.9922	80.2683
73.322	71.429	74.3924	77.118	84.8933	73.4495	96.6149	49.4081	58.8358	81.9873	66.5823	73.388	58.749	73.3918	89.1028	82.9791	75.212	81.1191	61.5747								83.141	87.88	62.674	97.8244	82.2359	83.0591	109.518	76.9102	84.3694	97.5597	73.73	61.5741	98.0306	72.408	72.072	73.1494	106.285	63.0335	79.541
72.7074	71.4373	74.3533	76.2795	84.9527	73.4613	95.608	49.0211	58.5516	81.1539	66.8189	73.8514	58.6569	74.2337	88.9393	83.0969	76.6595	81.1402	61.0841								82.8804	90.2457	62.717	97.1443	82.4329	84.134	110.147	75.9172	85.3953	96.3763	72.7633	62.1101	98.0972	72.2076	72.5224	72.614	106.916	63.0547	78.8653
72.1977	71.4751	74.3183	75.5187	85.0888	73.4575	94.6731	48.5314	58.3866	80.4375	66.9904	74.3577	58.5082	75.0395	88.6598	83.1953	78.0465	81.0488	60.7069								82.6727	92.2783	62.724	96.3874	82.6528	85.1795	110.726	75.001	86.3827	95.0173	71.8676	62.6858	97.9664	72.1352	73.0417	72.1507	107.616	63.117	78.2682
71.8513	71.6298	74.0293	74.6212	85.0798	73.5258	93.6073	48.1377	58.2585	79.7815	67.1964	74.7836	58.3331	75.9187	88.6082	83.3745	79.4605	81.0292	60.4032								82.3765	94.2941	62.6913	95.7846	82.8185	86.1742	111.417	74.1185	87.4491	93.5782	71.0441	63.3096	97.9897	72.1683	73.5535	71.682	108.168	63.2252	77.733
71.75	71.8723	73.9313	73.8034	85.1047	73.5982	92.4227	47.7565	58.1004	79.1034	67.3906	75.1145	58.1448	76.8852	88.3479	83.3183	80.839	80.8882	60.105								82.1139	96.114	62.6727	95.315	82.9584	87.1498	111.826	73.327	88.3296	92.0316	70.2256	63.91	97.7155	72.2436	74.1095	71.151	108.664	63.426	77.2711
71.7931	72.2522	73.9076	73.0116	85.1944	73.7132	91.2517	47.3652	57.9197	78.4625	67.5007	75.4768	58.0395	77.8251	88.1839	83.344	82.2027	80.7058	59.9393								81.8845	97.7384	62.6894	94.7729	83.1181	88.1489	112.111	72.3834	89.2795	90.5377	69.5018	64.5434	97.3224	72.4025	74.8771	70.6007	108.805	63.6863	76.856
71.8774	72.7554	73.7935	72.1708	85.2126	73.8715	90.0546	47.0803	57.7134	77.706	67.6168	75.7563	57.931	78.8459	88.1556	83.1922	83.4906	80.4962	59.8705								81.7332	99.1985	62.7173	94.1439	83.1654	89.1132	112.276	71.5568	90.0774	88.8869	68.787	65.2233	96.9092	72.6902	75.6826	70.0459	108.877	64.0464	76.5125
72.0879	73.3846	73.7529	71.2868	85.2729	74.0619	88.7895	46.8662	57.4167	77.1521	67.7105	76.0186	57.7747	79.7766	88.0095	83.0129	84.6895	80.1678	59.8691								81.6855	100.36	62.731	93.569	83.1895	90.0061	112.417	70.8703	90.8681	87.2567	68.1132	65.8626	96.4029	72.9804	76.6174	69.5327	108.808	64.5944	76.1418
72.3921	74.1907	73.7415	70.5696	85.3123	74.4461	87.5015	46.7147	57.1077	76.5419	67.7966	76.272	57.5249	80.6908	87.9075	82.8146	85.6369	79.9229	59.8994								81.6994	101.366	62.709	93.0122	83.264	90.8206	112.549	70.1852	91.4827	85.7158	67.4709	66.546	95.6979	73.4405	77.7181	69.0316	108.617	65.2471	75.7672
72.6943	75.1217	73.7279	69.875	85.2517	74.8159	86.1549	46.6339	56.8438	76.0444	67.8919	76.5215	57.3018	81.6526	87.9936	82.5773	86.3442	79.5478	60.0324								81.8332	102.068	62.6798	92.7107	83.2531	91.6962	112.533	69.6204	92.0472	84.1651	66.8589	67.1505	94.8342	73.9742	78.7944	68.5546	108.352	66.0055	75.4135
73.1756	76.1108	73.7413	69.201	85.1388	75.5454	84.9538	46.5865	56.5818	75.5787	67.958	76.8887	57.1081	82.563	87.9628	82.3401	86.9364	79.2115	60.2196								82.0445	102.487	62.7109	92.3192	83.134	92.5014	112.417	69.1857	92.5321	82.6217	66.348	67.8338	93.8233	74.5317	79.9499	68.0185	107.867	66.9276	75.1434
73.786	77.2336	73.7045	68.4404	85.0934	76.0344	83.6969	46.5851	56.412	75.1555	67.9985	77.1663	56.8889	83.3548	88.0845	81.9745	87.451	78.7785	60.3893								82.4164	102.824	62.6521	92.1151	83.0801	93.1469	112.216	68.7384	92.9295	81.1181	65.9128	68.4811	92.6104	75.1918	81.3274	67.5207	107.266	67.9565	74.969
74.3002	78.4699	73.7497	67.8137	84.9851	76.6204	82.3338	46.6145	56.2863	74.6394	68.0245	77.5347	56.6433	83.9975	88.166	81.7372	87.8703	78.3074	60.6098								82.9507	102.8	62.5556	91.8607	83.0454	93.8019	111.901	68.4537	93.2586	79.6687	65.516	69.0767	91.4779	75.9511	82.7862	67.0406	106.364	68.919	74.9145
75.0903	79.818	73.8811	67.3001	84.7588	77.2241	81.175	46.6029	56.2503	74.2988	68.0287	77.6668	56.4093	84.6502	88.2251	81.5194	88.2716	77.7107	60.7622								83.5543	102.785	62.4766	91.6504	82.8978	94.3651	111.521	68.2039	93.5086	78.2301	65.1259	69.7221	90.1316	76.6399	84.2507	66.4975	105.287	70.0382	74.9605
75.8069	81.1939	73.9076	66.6246	84.5691	77.8888	79.8899	46.6786	56.2765	74.0828	67.9918	77.7898	56.2169	85.2659	88.3538	81.3694	88.5677	77.1332	60.8701								84.3989	102.556	62.4651	91.5391	82.6596	94.8524	111.123	68.0749	93.6257	77.0336	64.739	70.2411	88.8336	77.4773	85.5187	66.0506	103.969	71.1636	75.19
76.5808	82.6375	73.9783	66.072	84.3881	78.5776	78.7483	46.6793	56.3073	73.9955	67.9156	78.0294	56.0407	85.7657	88.467	81.1673	88.6853	76.5578	61.0205								85.3945	102.199	62.3892	91.4758	82.4921	95.2376	110.668	68.0945	93.6783	75.8135	64.3882	70.8251	87.4415	78.3519	86.9205	65.6701	102.611	72.2831	75.5683
77.3781	84.2067	74.0914	65.5973	84.0289	79.3039	77.7686	46.6748	56.3584	73.9782	67.7753	78.2863	55.8745	86.1928	88.7297	81.0009	88.8254	75.917	61.1651								86.4767	101.765	62.2774	91.4693	82.2039	95.6081	110.17	68.2657	93.5905	74.7538	64.0473	71.3002	86.0287	79.3222	88.1421	65.3101	101.205	73.532	76.1402
78.2137	85.802	74.1828	65.0873	83.6599	80.0073	76.6695	46.6585	56.3739	73.9793	67.632	78.3925	55.7902	86.4903	88.8835	80.7688	88.9232	75.2345	61.2341								87.6079	101.319	62.1836	91.494	81.8853	95.8843	109.629	68.5128	93.431	73.8539	63.6756	71.7577	84.7271	80.2695	89.3026	64.9148	99.6084	74.7751	76.6507
79.1955	87.3049	74.2766	64.6832	83.2777	80.7101	75.7659	46.6661	56.4573	74.0706	67.4309	78.4916	55.7284	86.767	89.2299	80.5797	88.8547	74.3805	61.3617								88.7443	100.82	62.1215	91.5572	81.5582	96.1039	109.092	68.8341	93.2015	73.0704	63.3537	72.1844	83.239	81.2611	90.6108	64.4817	98.2081	76.084	77.3003
80.2417	88.6847	74.3642	64.4078	82.7963	81.5463	74.7655	46.7353	56.5941	74.4033	67.2294	78.5522	55.723	86.9202	89.4626	80.4571	88.8782	73.521	61.4916								89.9598	100.364	62.0187	91.6607	81.1416	96.2605	108.602	69.4093	92.8288	72.3102	62.9913	72.571	81.8047	82.195	91.8364	64.0065	96.6479	77.3756	78.0159
81.3929	90.0045	74.4418	64.1737	82.2975	82.3764	73.8411	46.9104	56.7064	74.7023	67.0992	78.7116	55.7097	87.0652	89.8214	80.3159	88.6437	72.5978	61.6426								91.2073	99.9641	61.8915	91.8452	80.7854	96.3157	108.124	70.0327	92.4053	71.6738	62.6121	72.9949	80.3489	83.2246	92.7356	63.4913	95.1701	78.6538	78.7834
82.5257	91.398	74.5191	64.0793	81.8325	83.1805	72.8867	47.0254	56.761	75.2433	66.9504	78.7249	55.6276	87.186	89.9498	80.1757	88.5187	71.7496	61.8211								92.5191	99.757	61.7934	92.0681	80.3532	96.2857	107.546	70.6988	91.9374	71.0299	62.1788	73.2869	79.0185	84.219	93.8317	62.95	93.5096	79.8431	79.4928
83.8045	92.6008	74.6291	64.1733	81.3496	83.858	71.9402	47.2823	56.9604	75.8595	66.7233	78.7674	55.5792	87.1995	90.3345	80.1146	88.3506	70.9644	61.9192								93.7285	99.6123	61.6596	92.3671	79.9412	96.235	107.18	71.6291	91.3835	70.448	61.7469	73.6082	77.6501	85.2047	94.7178	62.5017	91.7449	81.0406	80.2408
85.0567	93.6341	74.7753	64.4017	80.7473	84.5577	71.0201	47.5684	57.1209	76.543	66.4983	78.7541	55.507	87.1674	90.5617	80.1119	88.0898	70.195	62.0077								94.9705	99.7288	61.5009	92.7817	79.4298	96.0923	106.824	72.4741	90.8182	69.9214	61.5346	73.8311	76.3401	86.184	95.4717	62.1269	90.0235	82.2893	81.0564
86.3984	94.5108	74.8672	64.77	80.2221	85.2166	70.0427	48.0406	57.3755	77.2178	66.322	78.7085	55.4043	87.0701	90.6544	80.1121	87.7373	69.3998	62.1872								96.1515	99.8132	61.3407	93.407	78.9499	95.8203	106.584	73.541	90.2946	69.5425	61.3805	73.9699	75.1086	87.1857	96.1434	61.7279	88.4173	83.5314	81.9446
87.6282	95.313	74.8611	65.2057	79.5399	86.0817	69.1027	48.4921	57.623	77.9831	66.1389	78.7151	55.2676	86.8406	90.7855	80.1283	87.3409	68.5526	62.4393								97.3844	100.025	61.3029	94.1315	78.3871	95.592	106.342	74.7341	89.7571	69.1977	61.2447	74.1994	73.922	88.139	96.5876	61.4304	86.8226	84.4393	82.9432
88.8314	95.9532	74.872	65.7822	78.9104	86.6472	68.1205	49.2393	57.9475	78.6833	65.8925	78.6732	55.0735	86.6044	90.9442	80.2022	87.0424	67.7467	62.6345								98.4223	100.241	61.2241	95.0971	77.8942	95.182	106.284	76.033	89.155	68.8327	61.2713	74.3337	72.8632	89.0895	96.955	61.0453	85.3875	85.3864	84.0573
90.0631	96.4783	74.8353	66.4922	78.2168	87.3515	67.2068	49.9379	58.3891	79.3878	65.6049	78.6181	54.8449	86.3175	91.0445	80.2555	86.5969	67.0681	62.793								99.4017	100.38	61.142	95.9931	77.326	94.7489	106.413	77.1985	88.6106	68.595	61.4493	74.5526	71.9693	90.0257	97.2603	60.8701	84.1193	86.3383	85.3173
91.1259	96.7903	74.671	67.1392	77.5181	87.9062	66.2688	50.7038	58.8285	80.0269	65.4138	78.5877	54.7171	86.0932	90.9714	80.2877	86.2044	66.3401	62.9796								100.288	100.41	61.1124	97.0256	76.7584	94.3102	106.492	78.5795	88.1261	68.3066	61.7619	74.5842	71.2725	90.8949	97.4808	60.748	83.0732	87.0391	86.7134
92.1656	96.9594	74.4744	68.1362	76.8136	88.5696	65.4444	51.6396	59.3708	80.7139	65.1222	78.5996	54.5267	85.8108	90.8414	80.2771	85.8644	65.6408	63.1457								101.103	100.379	61.1063	98.0593	76.1573	93.7894	106.625	79.896	87.5571	68.1153	62.2593	74.5952	70.8007	91.6506	97.5569	60.9344	81.9979	87.7801	88.0789
93.0004	96.8576	74.2937	69.0186	76.1477	89.1169	64.7482	52.657	59.8926	81.3723	64.7889	78.6284	54.2522	85.5699	90.5061	80.369	85.6674	64.9173	63.2512								101.845	100.244	61.0887	99.0477	75.5811	93.188	106.835	81.3436	86.9864	67.9008	62.7899	74.5197	70.5113	92.3973	97.5918	61.1315	81.0108	88.3302	89.5158
93.7493	96.5875	73.9791	70.0416	75.4866	89.614	64.1111	53.7873	60.5508	81.864	64.5262	78.7024	54.0062	85.4113	90.3624	80.3591	85.4595	64.1321	63.2848								102.454	99.9305	61.1894	100.228	74.964	92.5624	107.087	82.865	86.4779	67.7314	63.5464	74.6182	70.3962	93.0454	97.584	61.4016	80.1461	88.6193	90.9423
94.5356	96.188	73.6261	71.2244	74.9724	90.0417	63.5677	55.0954	61.3638	82.3436	64.1815	78.7562	53.7947	85.175	90.1596	80.477	85.3641	63.4479	63.242								102.913	99.5208	61.3233	101.477	74.3371	91.8839	107.356	84.2357	85.9597	67.5368	64.5426	74.5999	70.3984	93.7328	97.482	61.733	79.4824	88.9691	92.2269
95.1866	95.6781	73.2657	72.3283	74.3452	90.4294	63.1413	56.3784	62.1617	82.9543	63.8589	78.8506	53.6022	84.9664	89.6615	80.4757	85.113	62.852	63.1338								103.18	98.9048	61.3951	102.695	73.6902	91.2115	107.544	85.6502	85.4532	67.4712	65.6265	74.5114	70.6112	94.1912	97.3737	62.1415	78.8757	89.1039	93.3414
95.732	94.9701	72.9824	73.5793	73.8631	90.8117	62.8508	57.7385	63.0631	83.4492	63.4507	78.9243	53.4248	84.8436	89.1214	80.4553	84.9625	62.2731	62.9728								103.464	98.2014	61.4195	104.057	73.0298	90.4108	107.682	86.9633	84.9942	67.4924	66.9294	74.4782	70.8067	94.76	97.22	62.6848	78.4479	89.1545	94.3595
96.0994	94.2438	72.5732	74.9797	73.4161	91.131	62.6019	59.1241	64.1411	83.7947	63.1111	78.9993	53.2875	84.6922	88.4962	80.3001	84.7056	61.6643	62.7459								103.634	97.5324	61.6494	105.324	72.3954	89.5613	107.79	88.101	84.5511	67.667	68.3575	74.2479	71.1189	95.1054	96.9142	63.1723	78.1149	89.3586	95.2175
96.3937	93.4459	72.1877	76.3975	72.9045	91.402	62.4073	60.6431	65.1219	83.9834	62.733	79.0309	53.1866	84.5156	87.7386	80.1812	84.3908	61.1789	62.4482								103.795	96.6298	61.971	106.587	71.7542	88.7432	107.87	89.3495	84.0867	68.022	69.7476	74.086	71.6626	95.4724	96.6888	63.8518	77.8932	89.29	95.959
96.5083	92.5648	71.8518	77.8644	72.5266	91.5772	62.2596	62.0965	66.1844	84.0889	62.258	79.1394	53.1611	84.3999	87.0673	80.0284	84.0801	60.7023	62.1519								103.787	95.62	62.2252	107.925	71.0943	87.7892	107.99	90.5183	83.6882	68.614	71.4102	73.8739	72.4543	95.8144	96.2267	64.5077	77.7468	89.2754	96.6518
96.794	91.5926	71.4386	79.4001	72.1649	91.6952	62.188	63.5803	67.2462	84.1967	61.9356	79.2733	53.2006	84.3074	86.1346	79.8819	83.5874	60.2644	61.8789								103.844	94.5481	62.5656	109.152	70.5191	86.805	107.886	91.7098	83.3429	69.4499	73.1886	73.688	73.3827	95.99	95.9372	65.3895	77.6573	89.1644	97.1565
97.1091	90.6734	71.0527	81.0335	71.7846	91.8126	62.2139	65.0042	68.3857	84.0757	61.5476	79.3519	53.2708	84.2561	85.0743	79.7396	83.1071	59.877	61.6101								103.809	93.4918	63.0775	110.264	69.9378	85.6654	107.856	92.6655	83.0778	70.4772	74.9945	73.4507	74.4834	96.2309	95.5163	66.261	77.6742	88.9167	97.5173
97.2847	89.8344	70.6479	82.74	71.4056	91.8515	62.3076	66.6657	69.5976	83.8452	61.1507	79.5089	53.3507	84.2442	84.1514	79.395	82.4415	59.5901	61.3812								103.706	92.4687	63.7629	111.399	69.3329	84.5556	107.668	93.4798	82.907	71.6864	76.8543	73.2075	75.8866	96.4641	95.0558	67.0212	77.9548	88.6206	97.8769
97.4157	89.0166	70.131	84.3305	70.9921	91.7861	62.4252	67.8663	70.6948	83.5201	60.8375	79.6151	53.483	84.259	82.9883	79.169	81.6292	59.3518	61.1435								103.602	91.3978	64.4533	112.453	68.7592	83.4401	107.398	94.2929	82.8271	72.9753	78.7598	72.9362	77.4954	96.6067	94.4459	68.0042	78.2997	88.284	98.2134
97.4772	88.2809	69.6151	85.9153	70.6503	91.6717	62.6016	69.0574	71.8698	83.1506	60.4858	79.7592	53.6375	84.2798	81.8366	78.7538	80.672	58.9666	60.9057								103.523	90.4039	65.0353	113.439	68.178	82.4686	107.101	95.0613	82.9868	74.5435	80.7493	72.6026	79.2606	96.6841	93.8189	68.9226	78.8528	87.8283	98.2936
97.2462	87.8151	69.0398	87.5289	70.2638	91.4591	62.8354	70.3344	72.9613	82.5941	60.1311	79.8549	53.8225	84.3052	80.5234	78.3973	79.3321	58.7263	60.641								103.334	89.3771	65.9049	114.263	67.7045	81.317	106.929	95.6807	83.2798	76.2271	82.6637	72.2724	81.1692	96.6609	93.0983	69.8137	79.4321	87.3859	98.2445
97.0517	87.5324	68.4305	89.1316	69.9223	91.2692	63.0824	71.6471	74.0858	82.0372	59.8025	80.0376	53.9852	84.3319	79.2153	78.0481	78.2448	58.4431	60.3841								103.165	88.22	66.6983	115.178	67.2104	80.2284	106.559	96.0597	83.7402	77.8851	84.576	71.925	83.1977	96.589	92.3999	70.7408	80.4474	86.88	98.1846
96.8436	87.5967	67.667	90.6125	69.5744	90.9357	63.4297	72.7352	74.9812	81.2988	59.5288	80.089	54.1403	84.3275	77.8664	77.6755	77.0473	58.2357	60.0721								102.928	87.1468	67.7775	115.974	66.7922	79.1713	106.114	96.4183	84.2892	79.6664	86.4445	71.6095	85.3352	96.5391	91.8107	71.7255	81.6261	86.3612	97.9081
96.5897	87.8881	66.966	92.0244	69.2236	90.6001	63.7739	73.6622	75.9655	80.3937	59.1983	80.2058	54.2717	84.2847	76.4758	77.1511	75.7488	58.0337	59.739								102.639	85.9487	68.6278	116.676	66.3677	78.1958	105.569	96.6268	84.8338	81.5404	88.212	71.3133	87.3743	96.4289	91.2488	72.7296	83.1018	85.9403	97.5492
96.2996	88.3042	66.182	93.3133	68.9745	90.0818	64.4593	74.4949	76.8818	79.4867	58.8857	80.2268	54.4616	84.1838	75.0658	76.5659	74.5371	57.7895	59.4374								102.357	84.7777	69.6082	117.277	65.9656	77.2306	104.975	96.8454	85.3951	83.3453	89.845	71.0363	89.4361	96.2543	90.7115	73.6758	84.5872	85.5434	97.0324
96.0283	88.9732	65.3547	94.5156	68.751	89.6427	65.1581	75.2004	77.6859	78.4832	58.6718	80.4461	54.6849	84.103	73.7839	76.0375	73.3814	57.5854	59.0848								102.058	83.6606	70.5814	117.844	65.5771	76.2038	104.342	96.9733	86.0109	85.1623	91.4492	70.6944	91.4471	96.0545	90.425	74.7539	86.2264	85.2654	96.3507
95.6741	89.6956	64.5245	95.6964	68.5983	89.0565	66.1391	75.8765	78.4056	77.3465	58.4126	80.4399	54.8651	83.9636	72.4897	75.409	72.2041	57.3718	58.7623								101.841	82.4129	71.5012	118.219	65.1813	75.2554	103.606	96.9343	86.5426	86.9314	92.9559	70.4157	93.4604	95.7515	90.2453	75.691	87.9954	85.0584	95.7346
95.3428	90.5324	63.769	96.808	68.4897	88.4782	67.2419	76.4207	79.1191	76.0951	58.157	80.469	54.989	83.8043	71.1668	74.7611	70.9811	57.1516	58.4742								101.846	81.2034	72.3387	118.553	64.9003	74.1357	102.786	96.9392	87.0613	88.5477	94.3769	70.1905	95.3878	95.3193	90.0773	76.5701	89.7232	85.0558	95.0304
95.0937	91.2464	62.8925	97.8289	68.4341	87.795	68.4333	76.9	79.7832	74.8219	57.913	80.4651	55.0455	83.5671	70.1004	74.1413	69.7696	56.8712	58.1478								101.911	80.1247	73.0763	118.808	64.545	73.2507	102.001	96.7011	87.5828	90.204	95.574	69.9424	97.3149	94.9807	90.1264	77.4581	91.5962	85.0595	94.4682
94.8776	91.9431	62.1939	98.68	68.5211	87.123	69.646	77.4052	80.3743	73.3891	57.6704	80.4216	55.031	83.4095	68.911	73.522	68.5757	56.5936	57.8601								102.135	79.0373	73.79	118.882	64.1655	72.4839	101.113	96.4683	88.1803	91.8217	96.6209	69.6929	99.0624	94.6171	90.2977	78.2199	93.5455	85.3242	93.9511
94.6059	92.5262	61.6533	99.5064	68.675	86.3925	71.0591	77.766	80.9127	71.9254	57.4924	80.4276	54.9551	83.1892	67.9806	72.9523	67.2786	56.3778	57.5638								102.496	78.0389	74.3939	119.094	63.8417	71.5085	100.446	96.1705	88.771	93.3219	97.4866	69.4968	100.663	94.2036	90.5202	79.0593	95.3963	85.5838	93.5864
94.5084	92.9855	61.3002	100.187	68.8289	85.5934	72.4588	78.009	81.3968	70.4618	57.2978	80.3353	54.8352	83.002	67.0876	72.337	66.0741	56.1411	57.3039								102.9	76.9794	74.9894	119.179	63.5029	70.5862	99.6874	95.869	89.278	94.6813	98.3431	69.3279	102.142	93.802	90.9425	79.7477	97.1955	85.815	93.2932
94.5509	93.289	60.9918	100.809	69.0106	84.7144	73.9404	78.1436	81.7957	68.9148	57.065	80.2743	54.6555	82.7632	66.2306	71.7937	64.644	55.8338	57.1409								103.371	75.9886	75.3765	119.085	63.1498	69.8672	98.8086	95.5394	89.7218	96.0559	99.0431	69.1498	103.454	93.5882	91.3177	80.5032	98.93	85.9891	93.1112
94.6083	93.4247	60.6777	101.29	69.2429	83.8033	75.5563	78.3407	82.1505	67.5138	56.8675	80.0863	54.4264	82.4469	65.3611	71.2554	63.3447	55.5359	56.93								103.785	74.9724	75.8638	118.983	62.7731	69.2778	98.0859	95.2562	90.1515	97.2034	99.6134	68.9263	104.496	93.2423	91.6726	81.0656	100.547	86.0346	93.0733
94.4572	93.5145	60.4492	101.669	69.505	82.842	77.1291	78.4804	82.47	66.0077	56.7201	79.9209	54.2015	82.1605	64.5075	70.7567	62.1198	55.3138	56.7512								104.208	73.7392	76.1948	118.804	62.4357	68.7297	97.1534	94.9728	90.4566	98.3228	100.146	68.7384	105.38	93.0468	92.1233	81.6151	101.931	86.0748	93.1995
94.8571	93.4176	60.2749	102.07	69.748	81.6846	78.8055	78.5804	82.7361	64.7105	56.5659	79.7405	53.9469	81.8383	63.697	70.3341	60.7107	55.121	56.6739								104.569	72.8168	76.6863	118.533	62.1522	68.1342	96.3599	94.7312	90.7015	99.3445	100.414	68.5545	105.958	92.7106	92.3544	82.1598	103.186	86.1301	93.3264
95.0385	93.3705	60.1068	102.323	70.0189	80.632	80.494	78.5566	83.0581	63.392	56.3062	79.4091	53.6938	81.4405	62.9526	69.8687	59.4676	55.0203	56.6731								104.856	71.9476	77.0075	118.211	61.9422	67.6784	95.4346	94.5812	90.8424	100.163	100.371	68.3249	106.54	92.4445	92.5891	82.644	104.49	86.1975	93.6581
95.2454	93.0279	60.0652	102.494	70.2146	79.4933	82.1988	78.4935	83.2481	62.1444	56.1027	79.1124	53.4317	81.0667	62.1877	69.333	58.1375	54.9693	56.7827								105.025	71.1785	77.3516	117.979	61.7272	67.4893	94.6288	94.4486	90.9506	101.053	100.545	68.0588	106.838	92.2635	92.9969	82.89	105.509	86.1704	93.9409
95.4177	92.704	59.9662	102.625	70.3544	78.3337	83.8168	78.3317	83.5484	60.892	55.9465	78.7376	53.2476	80.6322	61.3653	68.8389	57.0898	54.8817	56.9336								105.33	70.44	77.644	117.718	61.5113	67.2596	93.7349	94.3946	90.8589	101.695	100.673	67.7594	106.858	92.1422	93.3561	83.2424	106.239	86.3181	94.2313
95.6772	92.2781	59.8095	102.635	70.4255	77.0816	85.4088	78.1769	83.7404	59.7927	55.7837	78.2585	53.1565	80.0291	60.6005	68.2661	56.1083	54.8162	57.1439								105.431	69.7743	77.9644	117.471	61.321	67.0712	92.9266	94.258	90.6407	102.209	100.517	67.4742	106.668	92.0265	93.6171	83.5901	107.046	86.2523	94.5087
95.8862	91.738	59.7697	102.745	70.4572	75.8849	86.9581	77.8853	83.8976	58.7511	55.6753	77.7934	53.1347	79.3527	60.0042	67.749	55.3061	54.7731	57.4171								105.441	69.3067	78.1853	117.214	61.1585	67.1163	92.107	94.2798	90.4655	102.596	100.273	67.1394	106.302	91.959	93.6326	83.8445	107.55	86.1365	94.6437
96.1062	91.1021	59.6988	102.535	70.4869	74.6206	88.4959	77.5354	84.1292	57.8666	55.4462	77.217	53.1389	78.7685	59.4784	67.2673	54.5347	54.7007	57.8411								105.421	68.8917	78.3812	116.99	61.0751	67.2392	91.3341	94.0717	90.1897	102.951	99.9479	66.7003	105.719	91.8548	93.705	84.0879	108.029	86.0783	94.8141
96.3441	90.3744	59.6815	102.513	70.5095	73.357	89.936	77.1535	84.267	56.9772	55.2483	76.7995	53.2053	78.1395	58.7395	66.731	54.0195	54.6259	58.3686								105.025	68.5362	78.5779	116.737	61.0906	67.5366	90.6534	94.0074	89.8069	103.16	99.5899	66.1494	105.059	91.8209	93.6852	84.3621	108.315	85.7353	94.8226
96.4571	89.6327	59.7704	102.424	70.4629	72.1282	91.3778	76.8029	84.4629	56.3051	55.1024	76.1105	53.3043	77.452	58.3371	66.2344	53.6413	54.5959	59.0742								104.772	68.2877	78.698	116.542	61.1797	67.9706	90.0321	93.9092	89.3409	103.17	99.0572	65.631	104.227	91.7858	93.6656	84.5829	108.507	85.3989	94.8375
96.5721	88.7272	59.7204	102.23	70.3966	70.7665	92.7782	76.4757	84.595	55.698	54.9283	75.5102	53.4335	76.722	57.9246	65.7683	53.1414	54.5889	59.9465								104.397	68.2061	78.7736	116.416	61.3161	68.46	89.4535	93.7558	88.8154	103.142	98.5526	65.0317	103.287	91.6469	93.485	84.6576	108.711	84.9871	94.6842
96.5462	87.8718	59.7354	102.133	70.3395	69.4839	94.0487	76.1598	84.7664	55.0408	54.7352	74.8193	53.5634	75.9265	57.5152	65.3448	52.8341	54.5375	61.0946								103.935	68.346	78.9452	116.38	61.4667	69.0273	88.8723	93.447	88.2318	103.037	97.9986	64.3925	102.366	91.5335	93.3031	84.7722	108.71	84.3929	94.503
96.5062	86.9876	59.9072	102	70.2893	68.2803	95.234	75.8952	84.877	54.5849	54.5384	74.1763	53.7706	75.1513	57.1414	64.8852	52.4003	54.5088	62.3894								103.476	68.6781	78.9301	116.396	61.7152	69.8743	88.4204	93.1438	87.6904	102.744	97.3562	63.6712	101.51	91.4066	92.9401	84.8932	108.576	83.964	94.1606
96.3661	85.9861	59.9801	101.841	70.2465	66.9607	96.2997	75.6311	84.9731	54.3175	54.3524	73.6463	54.062	74.3269	56.8896	64.5288	52.1104	54.4883	63.8167								102.829	69.1542	78.9848	116.485	62.0545	70.5982	88.0274	92.9587	87.0701	102.377	96.8172	63.0124	100.696	91.2706	92.4494	84.948	108.324	83.2813	93.7507
96.0949	85.0148	60.0172	101.733	70.2304	65.7318	97.3301	75.4367	84.8417	54.1193	54.2418	73.0156	54.3019	73.4568	56.5774	64.1149	51.7295	54.5016	65.3498								102.094	70.0471	79.0094	116.572	62.3909	71.4246	87.5932	92.513	86.5398	101.876	96.3263	62.2441	100.092	91.0773	91.7862	84.9003	107.979	82.4464	93.1579
95.8268	84.1064	60.0961	101.6	70.2768	64.4242	98.204	75.2439	84.8102	54.0167	54.1619	72.3312	54.6199	72.5914	56.3726	63.7786	51.4301	54.5956	67.0595								101.327	71.0456	78.9392	116.632	62.8575	72.5158	87.2337	92.0431	85.7929	101.288	95.8414	61.5365	99.5836	90.9466	91.1851	84.9656	107.511	81.6207	92.4615
95.321	83.1375	60.2429	101.499	70.3467	63.1379	99.0926	75.1255	84.794	53.9018	54.1187	71.754	54.8707	71.6201	56.1277	63.4028	51.0713	54.7966	68.8391								100.384	72.3164	79.0636	116.714	63.3411	73.5852	86.8576	91.5484	85.148	100.629	95.2895	60.938	99.294	90.7711	90.5604	84.8806	106.915	80.896	91.6181
94.6924	82.2433	60.3979	101.459	70.4883	61.806	99.9042	74.8593	84.648	53.8065	54.101	71.0631	55.0752	70.6415	55.8761	62.9701	50.7265	55.0468	70.5129								99.2792	73.896	79.029	116.775	63.8325	74.6057	86.4867	90.9715	84.4593	99.9293	94.8505	60.333	99.177	90.6735	89.9696	84.8139	106.411	80.1688	90.7308
94.0057	81.369	60.4978	101.399	70.6926	60.5945	100.634	74.7045	84.589	53.6893	54.1074	70.3406	55.3791	69.6723	55.7181	62.5834	50.5239	55.3916	72.1554								97.9534	75.6059	79.0153	116.759	64.4403	75.7414	86.0815	90.3416	83.6594	99.1338	94.3866	59.613	99.1635	90.4752	89.3317	84.7208	105.777	79.3059	89.6972
93.2004	80.5408	60.5832	101.366	70.9278	59.2166	101.234	74.5133	84.4745	53.5606	54.1628	69.5743	55.637	68.6703	55.6678	62.086	50.4608	55.777	73.7139								96.6187	77.5373	78.975	116.749	65.1082	76.8606	85.6633	89.4803	83.0006	98.2321	94.0182	59.0053	99.3142	90.2935	88.8371	84.5718	105.248	78.4724	88.5818
92.3075	79.7184	60.6618	101.401	71.1988	57.9321	101.8	74.127	84.3428	53.3973	54.3111	68.8539	55.8558	67.5332	55.5559	61.6465	50.4955	56.1858	75.1943								95.3046	79.6232	78.9636	116.799	65.7693	78.0602	85.2474	88.8688	82.128	97.2416	93.8225	58.4363	99.3915	90.0602	88.1246	84.4986	104.622	77.7405	87.4214
91.257	78.9711	60.7782	101.33	71.5271	56.5898	102.227	73.8581	84.291	53.2601	54.5158	68.2308	56.0721	66.5919	55.3705	61.2679	50.6677	56.6295	76.5294								94.014	81.8007	78.9329	116.672	66.673	79.2878	84.8084	88.0505	81.2722	96.2869	93.601	57.8964	99.4897	89.876	87.4774	84.4217	104.028	76.8229	86.2217
90.1671	78.2372	60.862	101.318	71.9501	55.2437	102.639	73.4382	84.2332	53.1339	54.8358	67.7099	56.2262	65.6279	55.2852	60.7901	50.9862	57.0715	77.7459								92.62	83.9032	78.8201	116.486	67.5754	80.454	84.4363	87.2974	80.5916	95.2649	93.457	57.3631	99.5742	89.6572	86.8302	84.3753	103.404	75.9151	84.9598
88.9877	77.4557	60.9379	101.305	72.3631	53.9362	102.883	73.0184	84.1214	53.0107	55.2726	67.2757	56.4202	64.596	55.2975	60.3584	51.4211	57.4485	78.9378								91.562	86.3421	78.6472	116.29	68.3791	81.465	84.0501	86.4005	79.805	94.2103	93.4829	56.8118	99.6507	89.3373	85.9222	84.3009	102.861	75.0518	83.7949
87.8558	76.74	60.9428	101.23	72.7521	52.8502	103.16	72.5916	84.0416	52.8618	55.6733	66.935	56.5945	63.5769	55.2354	59.8619	51.9897	57.8955	79.955								90.6413	88.5716	78.6215	115.985	69.4006	82.6413	83.7048	85.6102	79.1588	93.2582	93.5083	56.2589	99.5099	89.0774	85.2849	84.2719	102.435	74.1586	82.5244
86.7025	76.0449	60.9813	101.014	73.177	51.5579	103.448	71.9628	83.9495	52.7477	56.3058	66.7539	56.8622	62.6333	55.1246	59.3086	52.7744	58.2332	80.8538								89.7065	90.6734	78.5385	115.654	70.4232	83.7372	83.2903	84.6799	78.7101	92.2897	93.5264	55.7337	99.3742	88.6772	84.433	84.2593	102.233	73.2125	81.0274
85.4118	75.3445	61.0537	100.907	73.5535	50.4424	103.61	71.3764	83.8778	52.625	56.8893	66.6115	57.0431	61.7179	54.9246	58.937	53.4881	58.5583	81.5944								88.8136	92.7205	78.4093	115.232	71.4521	84.6033	83.0248	83.7594	78.3429	91.3784	93.6807	55.2244	99.0474	88.3976	83.5279	84.325	102.244	72.3145	79.8972
84.2907	74.8058	61.1932	100.66	73.9515	49.3104	103.706	70.7686	83.752	52.6097	57.5677	66.5538	57.2801	60.8745	54.6921	58.621	54.5141	58.8533	82.2882								87.9823	94.5601	78.358	114.721	72.5163	85.7825	82.667	82.7462	77.8961	90.5129	93.836	54.7273	98.6024	88.0152	82.6156	84.3531	102.464	71.5254	78.6697
83.1912	74.2991	61.3061	100.364	74.2853	48.1597	103.696	70.0863	83.6865	52.6262	58.3806	66.5599	57.451	60.0846	54.4631	58.3745	55.6913	59.0634	82.8513								87.2005	96.3876	78.2319	114.045	73.6185	86.8106	82.4089	81.8412	77.6127	89.7457	93.9329	54.3133	98.1942	87.5667	81.6449	84.4267	102.93	70.775	77.4654
82.1324	73.9117	61.4381	100.099	74.498	47.113	103.665	69.3906	83.7111	52.6724	59.1973	66.6252	57.7002	59.2753	54.2019	58.1006	56.8815	59.2018	83.2438								86.5101	97.9763	78.2496	113.27	74.6888	87.8356	82.259	80.903	77.2942	89.1073	93.9423	53.9271	97.4452	87.1683	80.747	84.4857	103.368	70.1782	76.3652
80.937	73.3515	61.4843	99.5968	74.6342	46.157	103.558	68.6634	83.775	52.8018	60.0215	66.7692	57.8692	58.5961	53.7585	57.8711	58.1272	59.2914	83.3992								85.815	99.3399	78.2081	112.619	75.7871	88.8336	82.2146	79.9726	77.1183	88.4883	94.1041	53.5797	96.7517	86.7272	79.8521	84.4795	103.821	69.5882	75.3055
79.7625	72.968	61.6228	99.152	74.6477	45.1859	103.432	67.9621	83.8512	52.9986	60.9838	66.9268	58.0335	57.822	53.2965	57.5937	59.4592	59.3545	83.377								85.2624	100.455	78.1706	111.812	76.8373	89.7089	82.3277	79.1719	77.0625	88.0995	94.0991	53.2648	95.9111	86.2554	78.9904	84.5358	104.287	69.0758	74.3401
78.6905	72.72	61.7515	98.5227	74.5385	44.4042	103.25	67.1177	83.8656	53.284	61.9639	67.1454	58.2599	57.1727	52.9197	57.3663	60.7162	59.3573	83.256								84.7816	101.371	78.2194	111.042	77.8956	90.6345	82.586	78.1787	77.0767	87.8331	94.0227	52.9673	94.8625	85.7167	78.2046	84.6466	104.765	68.5613	73.5249
77.6872	72.4323	61.7971	97.8059	74.3382	43.6833	103.118	66.4461	83.8364	53.5634	62.9463	67.4521	58.4092	56.5561	52.5623	57.2204	62.1813	59.3868	82.9018								84.3324	102.079	78.2376	110.201	78.9407	91.5175	82.9379	77.3898	77.1103	87.6595	93.9184	52.6669	93.7708	85.1594	77.2934	84.6264	105.244	68.0065	72.7728
76.6561	72.2379	61.9544	97.1152	74.1723	42.7515	102.899	65.6463	83.9243	54.073	63.9499	67.8013	58.5653	55.9001	52.1069	57.0925	63.7121	59.5097	82.3867								83.9074	102.488	78.2665	109.38	79.9567	92.4655	83.4036	76.5495	77.1878	87.6564	93.7087	52.4379	92.5319	84.5784	76.603	84.5635	105.554	67.4413	72.1172
75.628	72.017	62.0583	96.3471	73.8802	42.1943	102.65	64.9173	83.9987	54.488	64.9674	68.2287	58.7742	55.3225	51.5947	56.9936	65.2551	59.6489	81.7861								83.5369	102.787	78.3218	108.539	80.9098	93.187	84.0354	75.8596	77.0499	87.7693	93.5522	52.1651	91.2319	83.992	75.9724	84.4074	105.768	66.9393	71.4741
74.6294	71.767	62.0484	95.4477	73.6269	41.3714	102.444	64.0967	83.9708	54.9985	65.9413	68.6807	59.0192	54.9776	51.2713	56.9748	66.8821	59.9445	81.1223								83.1597	102.912	78.383	107.634	81.8819	93.8979	84.7906	75.0622	76.9706	87.9973	93.2392	51.8504	89.938	83.3449	75.5311	84.3694	105.959	66.3587	70.9846
73.7824	71.5799	62.0397	94.6183	73.2491	40.7468	102.29	63.1142	83.9587	55.7708	66.9779	69.1718	59.2344	54.8697	50.9923	56.982	68.5939	60.2913	80.4084								82.84	102.826	78.4581	106.615	82.8122	94.4777	85.7165	74.3438	76.8421	88.4192	92.8737	51.5963	88.5696	82.7209	75.1595	84.2839	105.989	65.7091	70.585
73.0156	71.4661	62.0678	93.8208	72.8851	40.1708	101.955	62.1604	83.8456	56.5942	67.7964	69.7068	59.5014	54.9452	50.7202	57.0185	70.3278	60.6279	79.637								82.5153	102.572	78.5488	105.653	83.6686	94.9608	86.5997	73.5528	76.516	88.9335	92.4194	51.3172	86.9746	82.0019	74.7013	84.0711	105.792	65.1687	70.162
72.3244	71.4491	61.9662	93.0802	72.5391	39.5672	101.667	61.1317	83.9989	57.499	68.7738	70.2215	59.7001	55.1778	50.4337	57.0691	72.0775	60.9675	78.8399								82.1628	102.214	78.6499	104.673	84.4544	95.3777	87.6169	72.8701	76.1808	89.4994	91.8891	51.1775	85.5894	81.3491	74.4298	83.9713	105.534	64.5633	69.6737
71.6938	71.4582	61.9193	92.2261	72.1512	39.1996	101.376	60.2413	83.8431	58.4633	69.6112	70.7882	59.978	55.5205	50.1546	57.093	73.7125	61.3859	78.1608								81.8081	101.819	78.7904	103.706	85.3069	95.7275	88.7151	72.1866	75.7904	90.2973	91.2136	50.906	83.9774	80.6461	74.1184	83.8257	105.195	64.1294	69.2232
71.1959	71.5238	61.8722	91.4025	71.7193	38.7125	101.13	59.4907	83.7743	59.3944	70.4451	71.3506	60.1402	55.9679	49.7575	57.1079	75.2064	61.8296	77.5079								81.2471	101.333	78.9831	102.673	86.0555	95.9798	89.8989	71.6534	75.4702	91.1247	90.5584	50.6717	82.5067	80.0007	73.8267	83.5779	104.602	63.6154	68.8136
70.7423	71.6906	61.7681	90.5135	71.267	38.3218	100.931	58.6415	83.6778	60.4186	71.2697	71.8974	60.2957	56.3925	49.5052	57.1053	76.5384	62.3994	77.0271								80.8165	100.955	79.0659	101.673	86.7226	96.1889	91.1336	70.9641	74.8718	91.9204	89.743	50.4446	81.0419	79.4399	73.5927	83.3731	104.088	63.2308	68.4407
70.3662	71.9528	61.6243	89.6713	70.7911	38.0423	100.735	58.0922	83.4737	61.539	72.1024	72.4238	60.4368	56.9063	49.1629	57.0894	77.8887	63.063	76.7483								80.3755	100.48	79.2641	100.604	87.3447	96.3002	92.3663	70.4919	74.3959	92.7513	88.9256	50.182	79.4956	78.9303	73.187	83.184	103.499	62.9483	67.9841
70.0264	72.3851	61.5218	88.7183	70.4291	37.7877	100.509	57.5353	83.3248	62.5898	72.9204	72.8714	60.498	57.4425	48.8029	57.0604	79.1356	63.8042	76.7085								79.9566	100.068	79.4587	99.5725	87.9169	96.4772	93.618	69.8826	73.9357	93.7186	87.9626	50.0143	78.0672	78.4769	72.9537	82.8003	102.813	62.8322	67.5367
69.7666	72.8417	61.3357	87.7635	70.0162	37.4959	100.397	57.0265	83.2192	63.715	73.6363	73.4656	60.5661	58.0798	48.5704	57.0274	80.2674	64.6324	76.7592								79.6696	99.8806	79.6233	98.6336	88.4727	96.449	94.9537	69.3138	73.6688	94.5794	86.9286	49.7836	76.7637	77.8435	72.6037	82.5198	101.965	62.8205	67.0495
69.5814	73.4453	61.1077	86.8649	69.6267	37.2607	100.322	56.7925	82.916	64.9289	74.3212	73.8704	60.5622	58.8404	48.1953	56.9639	81.2988	65.5581	76.9666								79.4399	99.6512	79.8315	97.7057	88.8667	96.3443	96.3067	68.7876	73.4182	95.5702	85.8704	49.5687	75.4613	77.3351	72.104	82.194	101.03	62.7759	66.6475
69.4597	74.2347	60.9361	85.9824	69.2303	37.0382	100.235	56.5805	82.6281	66.1564	75.0155	74.3218	60.6173	59.4931	47.8835	56.8919	82.1684	66.5336	77.3239								79.3314	99.5702	80.0301	96.9403	89.2334	96.2367	97.5281	68.1287	73.2668	96.4686	84.6836	49.3857	74.2695	76.8985	71.6478	81.8717	100.051	62.6783	66.2319
69.2486	75.0715	60.7534	84.9716	68.8465	36.9168	100.091	56.4086	82.3634	67.5418	75.5819	74.6744	60.6427	60.3231	47.7421	56.774	82.9726	67.6522	77.7618								79.3012	99.6862	80.1505	96.0765	89.5618	96.0972	98.8834	67.5371	73.0941	97.4105	83.5686	49.2366	73.161	76.4382	71.1978	81.4314	98.9112	62.583	65.8693
68.9992	76.0309	60.5179	84.0557	68.5178	36.8076	100.108	56.279	82.0595	68.9311	76.0461	75.062	60.6613	61.1655	47.6491	56.6276	83.7111	68.8386	78.2373								79.3302	99.9119	80.1398	95.3256	89.7027	95.8215	100.198	67.0741	73.0199	98.4363	82.2634	49.0824	72.1732	75.9505	70.8527	81.0853	97.6271	62.4809	65.5602
68.8684	77.1807	60.2779	83.1335	68.2308	36.7969	100.014	56.2749	81.7083	70.3758	76.6946	75.2751	60.7402	62.0614	47.5935	56.4916	84.2692	69.9715	78.7627								79.4547	100.07	80.225	94.6423	89.8666	95.6371	101.465	66.5876	72.8173	99.2887	81.0557	48.9664	71.2792	75.4838	70.3359	80.5358	96.1904	62.3903	65.3091
68.7118	78.5129	60.1033	82.2026	67.9595	36.7533	99.9903	56.3462	81.2667	71.8697	77.1236	75.5392	60.7596	63.165	47.6165	56.3567	84.7383	71.2715	79.3562								79.6598	100.211	80.2375	93.912	89.8887	95.3377	102.705	66.1463	72.6581	100.18	79.7439	48.8467	70.4559	74.9984	69.793	80.0736	94.584	62.3815	65.1504
68.4621	79.7675	59.9725	81.4744	67.7586	36.6604	99.8304	56.328	80.8044	73.4245	77.6045	75.9117	60.886	64.3406	47.7471	56.2419	84.9569	72.5438	79.86								79.9321	100.282	80.1269	93.2685	89.8922	94.9511	103.612	65.8245	72.3329	101.008	78.4857	48.7523	69.7667	74.5423	69.3144	79.5954	92.9442	62.4529	65.0565
68.1917	81.1956	59.8786	80.7938	67.6542	36.6656	99.6892	56.3275	80.3064	74.9075	77.978	76.1325	60.9806	65.4134	47.959	56.1998	85.115	73.9483	80.329								80.2369	100.247	80.0899	92.6845	89.8924	94.4835	104.684	65.6006	72.0711	101.754	77.2562	48.7211	69.1224	74.0076	68.9699	79.1275	91.2994	62.6085	65.2883
67.9833	82.6726	59.8013	80.0902	67.6091	36.7077	99.4746	56.3469	79.6682	76.3928	78.3891	76.2735	61.1318	66.611	48.3303	56.2005	85.1909	75.1709	80.7663								80.7018	100.038	79.9619	92.321	89.857	93.9963	105.72	65.4285	71.8624	102.464	75.936	48.6583	68.6245	73.5476	68.6427	78.591	89.6294	62.851	65.5361
67.8054	84.0867	59.835	79.5043	67.6751	36.7588	99.3255	56.5136	79.13	77.8333	78.7363	76.4267	61.2513	67.9388	48.7133	56.2188	85.1965	76.527	81.1008								81.2309	99.6057	79.7621	91.9489	89.6603	93.4606	106.658	65.3642	71.7287	103.1	74.6846	48.5641	68.1547	73.0554	68.2139	77.9581	88.1558	63.1942	65.8106
67.5943	85.4777	59.8619	78.874	67.786	36.8084	99.0849	56.7171	78.4282	79.2	78.8556	76.5406	61.4373	69.1177	49.2406	56.2987	85.1748	77.7703	81.4961								82.036	99.0195	79.5064	91.6673	89.4477	92.8513	107.501	65.3805	71.7004	103.605	73.5617	48.468	67.8651	72.565	67.7664	77.5944	86.7203	63.5983	66.3452
67.4703	86.8382	60.0133	78.2877	67.9814	36.9163	98.7511	57.0036	77.7214	80.4951	79.137	76.5319	61.6699	70.3483	49.9521	56.4428	85.0221	78.8788	81.9115								82.8128	98.2734	79.2659	91.4513	89.2667	92.2885	108.128	65.5733	71.7963	104.099	72.4232	48.4513	67.7262	72.0755	67.2775	77.0559	85.4646	64.0777	66.7908
67.4061	88.0959	60.2756	77.7554	68.221	37.065	98.2859	57.1064	76.9521	81.6311	79.3402	76.4835	62.0706	71.6392	50.6752	56.6525	84.878	79.9679	82.1103								83.6742	97.4426	79.0236	91.2342	88.9799	91.6595	108.78	65.9285	72.0392	104.448	71.2691	48.5643	67.6732	71.5104	66.8377	76.7465	84.4326	64.5909	67.6436
67.3739	89.3831	60.4981	77.1495	68.511	37.2553	97.9356	57.2991	76.1292	82.8079	79.4429	76.3805	62.4934	72.9063	51.4369	56.8359	84.7441	81.0718	82.2718								84.5584	96.4573	78.7542	91.1264	88.6553	90.9491	109.298	66.2657	72.3905	104.638	70.2072	48.7209	67.7689	71.173	66.4102	76.1156	83.6185	65.1884	68.4715
67.4677	90.4559	60.9103	76.5486	68.7638	37.4739	97.3115	57.4442	75.2956	83.7084	79.5701	76.249	63.1469	73.9425	52.4202	57.0183	84.5281	82.1697	82.4136								85.4986	95.3767	78.4974	91.0887	88.4463	90.3332	109.791	66.6969	72.9708	104.83	69.1234	48.8722	67.9415	70.8139	66.0182	75.5742	82.9294	65.932	69.4675
67.6753	91.382	61.4258	76.01	68.997	37.7262	96.6902	57.5685	74.3658	84.6021	79.7991	76.0316	64.0895	75.0664	53.4741	57.3234	84.3194	83.257	82.4318								86.4517	94.3218	78.2508	91.1385	88.1812	89.6328	110.234	67.2329	73.6797	104.957	68.0903	49.1238	68.2294	70.5916	65.5993	74.9377	82.305	66.7766	70.7401
67.9421	92.2611	62.0164	75.4302	69.2871	37.9267	96.1779	57.6563	73.4392	85.2792	79.7382	75.7495	65.3544	76.1631	54.7535	57.73	84.0811	84.2331	82.4753								87.5487	93.2928	77.9965	91.2907	87.8581	88.8852	110.515	67.7011	74.5071	104.968	67.2068	49.4074	68.7251	70.3262	65.2962	74.3449	81.6029	67.6123	72.1427
68.2936	92.9774	62.7512	74.8521	69.5653	38.0838	95.3412	57.7039	72.5223	85.8932	79.6455	75.5119	66.8069	77.1791	56.1184	58.1161	83.7222	85.2272	82.4345								88.6212	92.1883	77.581	91.5122	87.5487	88.1181	110.679	68.4248	75.5775	104.68	66.3596	49.7472	69.2823	70.2011	65.1615	73.7195	81.0299	68.4922	73.5487
68.8929	93.5227	63.4122	74.288	69.8881	38.3286	94.6684	57.7842	71.5635	86.4028	79.643	75.2039	68.5165	78.0617	57.464	58.6182	83.4152	86.1875	82.2849								89.7913	91.0621	77.2111	91.7889	87.2735	87.3342	110.865	69.2435	76.5715	104.329	65.5067	50.2451	70.0695	70.1157	65.0964	73.0884	80.4625	69.5319	74.9665
69.5848	93.8995	64.1308	73.7514	70.2866	38.7289	93.967	57.8492	70.5562	86.7493	79.5952	74.898	70.4594	78.9613	58.9707	59.2275	83.2314	87.0299	82.0697								90.9894	90.0324	76.8387	92.1991	87.0791	86.4903	110.829	70.3078	77.7841	103.915	64.8853	50.7351	71.0824	69.9997	65.0741	72.5271	79.8499	70.7208	76.3992
70.5416	94.1389	64.8523	73.2771	70.7071	39.2074	93.0888	57.9328	69.466	86.8965	79.4567	74.4836	72.556	79.7913	60.6398	59.9019	82.9954	87.8077	81.7582								92.1428	88.9644	76.3311	92.5682	86.8774	85.6451	110.859	71.514	79.0152	103.323	64.3169	51.3042	72.1655	69.9165	65.0855	72.0032	79.3655	72.0012	77.8958
71.71	94.053	65.6243	72.8982	71.1873	39.5609	92.4296	58.0395	68.4397	87.1151	79.3852	74.0893	74.8305	80.4812	62.2155	60.7366	82.7795	88.564	81.5516								93.3997	87.6656	75.7437	92.9834	86.6785	84.8191	110.631	72.751	80.2646	102.665	63.7453	52.0567	73.4922	69.8784	65.1094	71.352	78.7633	73.3082	79.239
72.9794	93.9645	66.3112	72.5054	71.6337	40.0582	91.442	58.2208	67.4828	87.1468	79.2728	73.7046	77.1156	81.1104	63.9243	61.5205	82.7674	89.3263	81.2899								94.5942	86.676	75.1043	93.6459	86.5303	83.9373	110.225	73.881	81.4216	101.833	63.2479	52.7398	74.974	69.8496	65.0809	70.7737	78.1676	74.6394	80.5654
74.353	93.6663	67.3085	72.0776	72.1134	40.6196	90.5206	58.4772	66.5908	87.1768	79.175	73.3022	79.3305	81.6986	65.4173	62.3608	82.6472	90.0278	81.0059								95.6996	85.4259	74.4477	94.3471	86.376	83.0923	109.969	75.1008	82.6425	100.857	62.8078	53.5616	76.5357	69.8119	65.0039	70.1938	77.6148	75.9464	81.7679
75.7541	93.228	68.0475	71.757	72.6154	41.3872	89.6402	58.6474	65.5937	87.0438	79.0693	72.9998	81.7967	82.2007	66.8839	63.4102	82.5846	90.5819	80.7474								96.7572	84.2206	73.7169	95.1605	86.1851	82.2873	109.583	76.388	83.767	99.7191	62.4247	54.408	78.1634	69.78	64.8677	69.639	77.1595	77.3407	82.8039
77.2748	92.6517	68.8177	71.4943	73.1414	42.1163	88.6548	58.8323	64.7985	86.8702	78.926	72.7035	84.1179	82.6128	68.4639	64.3346	82.6684	91.0231	80.3416								97.7302	82.842	72.983	96.2002	85.9817	81.4903	109.155	77.8586	84.8159	98.5768	62.0379	55.2239	79.8387	69.8046	64.7071	69.0555	76.8534	78.6428	83.857
78.6122	91.9249	69.54	71.2061	73.7426	43.0871	87.6783	59.0863	63.9283	86.5903	78.7458	72.4655	86.4146	83.0966	69.7193	65.2171	82.8361	91.3132	79.9727								98.575	81.6284	72.3267	97.2301	85.8558	80.6723	108.738	79.372	85.8247	97.2908	61.6678	56.1208	81.4087	69.9176	64.4946	68.4528	76.7137	79.9646	84.8648
80.2053	91.0334	70.1415	70.8837	74.3752	44.2318	86.6783	59.2832	63.2383	86.2554	78.5567	72.2453	88.5631	83.4406	71.0952	66.2722	83.0038	91.6015	79.6597								99.3631	80.5023	71.7099	98.2776	85.7084	79.8804	108.314	80.8808	86.9785	95.8355	61.2885	57.0601	83.0759	70.1217	64.279	67.8605	76.6313	81.2268	85.6929
81.7883	90.1187	70.768	70.6598	74.9736	45.2947	85.7227	59.3581	62.4595	85.924	78.3448	72.0497	90.5993	83.6886	72.2267	67.2383	83.2625	91.6317	79.3758								100.131	79.3951	71.0766	99.3806	85.5097	79.1422	107.78	82.279	88.0398	94.3957	60.9178	58.0509	84.9323	70.256	64.1789	67.2718	76.5268	82.5787	86.4602
83.299	89.1677	71.3054	70.4595	75.6021	46.5748	84.7304	59.3785	61.7782	85.5575	78.1787	71.9463	92.4816	83.9617	73.393	68.1768	83.3282	91.6708	79.0749								100.946	78.2954	70.5261	100.511	85.3986	78.4095	107.355	83.715	88.9226	92.867	60.5645	59.0272	86.5141	70.4409	64.2186	66.721	76.368	83.8003	87.0198
84.9541	88.2311	71.8102	70.2279	76.208	47.8886	83.7554	59.3462	61.0841	85.0057	78.0335	71.8595	94.1756	84.1267	74.5216	69.139	83.4279	91.7016	78.7548								101.339	77.3197	70.019	101.669	85.2229	77.6952	106.959	85.298	89.8164	91.415	60.2896	60.0517	88.2731	70.6858	64.4743	66.2	76.2278	84.8237	87.5693
86.4189	87.4115	72.3171	70.0055	76.8805	49.2945	82.8702	59.2834	60.3205	84.3918	77.8889	71.8234	95.6672	84.1883	75.7204	70.067	83.4851	91.6239	78.4321								101.765	76.3815	69.522	103.01	85.0268	77.034	106.594	86.5754	90.6281	89.867	59.9921	61.0215	89.8778	71.0064	64.9636	65.6613	76.0277	86.0062	87.8774
87.686	86.5585	72.7977	69.7392	77.6196	50.6073	81.9512	59.2525	59.6008	83.9204	77.6555	71.7783	97.0542	84.2578	76.8643	70.919	83.5894	91.4371	78.1979								102.124	75.3906	69.1048	104.316	84.837	76.3943	106.312	87.7258	91.4421	88.2838	59.7431	61.9082	91.3897	71.3459	65.5724	65.1341	75.7092	86.8305	88.1626
89.1038	85.9334	73.2664	69.5035	78.2899	52.21	80.9498	59.2691	58.9654	83.4922	77.4575	71.6887	98.1951	84.4004	77.9502	71.8372	83.5657	91.1749	77.8011								102.365	74.5186	68.6953	105.586	84.5452	75.7767	106.132	89.0116	92.1878	86.6803	59.5106	62.777	92.8071	71.8264	66.298	64.6537	75.3608	87.6942	88.2832
90.3025	85.517	73.594	69.3269	79.0036	53.8368	80.1177	59.2887	58.2622	82.9386	77.3271	71.6262	99.1755	84.4814	79.0343	72.7188	83.3928	90.9376	77.3305								102.539	73.6402	68.2929	106.882	84.3083	75.2002	105.955	90.1202	92.7872	85.0702	59.3057	63.7401	94.1166	72.3925	67.2128	64.1868	75.0474	88.4268	88.3302
91.521	85.3077	73.948	69.2225	79.7247	55.36	79.3226	59.3231	57.7421	82.4524	77.0805	71.6247	99.9715	84.6149	80.0053	73.6003	83.2893	90.7622	76.8288								102.649	72.811	67.9018	108.105	83.9661	74.6081	105.846	90.994	93.3623	83.6421	59.1076	64.4491	95.2376	72.9084	68.2816	63.7272	74.8115	88.847	88.1598
92.496	85.2804	74.2347	69.0815	80.4721	57.0262	78.4989	59.3661	57.0203	81.9859	76.8055	71.6216	100.561	84.697	81.0083	74.4399	83.0612	90.5901	76.2625								102.825	72.1991	67.4324	109.301	83.5602	73.9924	105.755	91.8267	93.8192	82.2188	58.9809	65.225	96.1733	73.5131	69.6136	63.3043	74.7565	89.1795	87.9296
93.4081	85.2969	74.6159	68.9465	81.2026	58.7074	77.6881	59.5146	56.4468	81.5757	76.5	71.5882	100.976	84.7804	82.0552	75.2202	82.742	90.2598	75.614								102.92	71.4579	67.0092	110.437	83.1822	73.4713	105.579	92.4427	94.2208	80.7282	58.9187	66.0167	97.0063	74.192	71.0936	62.9015	74.8789	89.2541	87.533
94.2078	85.4621	74.9439	68.8527	81.87	60.5013	76.9358	59.6839	55.8318	81.238	76.1689	71.6032	101.16	84.9531	83.0247	75.9491	82.2331	90.0384	74.9053								102.889	70.7606	66.495	111.532	82.7574	73.085	105.587	92.9967	94.4533	79.4443	58.9542	66.7086	97.5967	74.8936	72.6033	62.5728	75.3397	89.3002	87.0987
95.0626	85.7546	75.1714	68.7858	82.4837	62.2469	76.2126	59.9987	55.3624	80.7924	75.7926	71.5248	101.217	84.9553	83.9327	76.6483	81.6194	89.74	74.1832								102.859	70.0964	66.1157	112.589	82.2352	72.6976	105.657	93.4245	94.5737	78.2657	59.1144	67.3912	98.037	75.7153	74.4113	62.2409	75.7881	89.4299	86.6015
95.6767	86.099	75.3735	68.7404	83.1721	64.1161	75.4656	60.4345	54.9844	80.5093	75.4115	71.5002	101.171	85.0204	84.5303	77.3296	80.7948	89.4872	73.5541								102.835	69.5572	65.6598	113.562	81.6909	72.2909	105.578	93.6657	94.4508	77.1813	59.4435	67.9829	98.329	76.4646	76.173	61.9243	76.797	89.3094	86.0053
96.1465	86.4739	75.4797	68.7371	83.7882	65.8813	74.7874	60.8839	54.6481	80.2237	74.9341	71.4952	100.973	85.0347	85.2641	77.944	79.9588	89.1588	72.9345								102.745	68.8906	65.316	114.482	81.1999	71.8841	105.472	93.9726	94.3243	76.156	59.992	68.5738	98.5738	77.3352	77.9682	61.6192	77.8977	89.0841	85.5321
96.603	86.7716	75.5962	68.7994	84.3314	67.7575	74.2196	61.6274	54.4529	79.9663	74.4121	71.5027	100.601	84.9974	85.6756	78.4761	78.856	88.9	72.317								102.655	68.3767	65.0083	115.388	80.5765	71.5206	105.319	94.0555	94.1815	75.2982	60.7442	69.0491	98.5696	78.2539	79.8507	61.4028	79.1778	88.774	85.0156
97.0476	87.0375	75.64	68.8178	84.8681	69.4572	73.6171	62.2532	54.3114	79.8595	73.8022	71.3357	100.196	84.9644	86.0361	79.0497	77.8165	88.5777	71.7368								102.579	67.941	64.7389	116.141	80.0346	71.2082	105.094	94.0514	93.8901	74.5029	61.6004	69.5304	98.3978	79.2344	81.7462	61.1842	80.6477	88.4614	84.5752
97.6492	87.2201	75.6103	68.8793	85.333	71.3025	72.9479	62.9832	54.1897	79.8485	73.0468	71.2085	99.7333	84.942	86.4716	79.4707	76.6902	88.2388	71.2245								102.531	67.5068	64.4289	116.976	79.3483	70.9359	104.724	94.1039	93.6152	73.6309	62.7665	69.9288	98.1263	80.2409	83.4995	61.0189	82.2386	88.1216	84.2592
98.0512	87.2423	75.6236	68.9255	85.9286	73.0032	72.2807	63.8546	54.0807	79.9633	72.4134	70.9965	99.2614	84.9401	86.546	79.9021	75.701	87.9511	70.7412								102.37	67.1095	64.2025	117.588	78.6341	70.6954	104.535	93.868	93.1814	72.9357	64.1602	70.3234	97.7505	81.293	85.1982	60.8828	84.095	87.8471	84.1452
98.3672	87.1906	75.6298	68.9638	86.4033	74.585	71.6808	64.6217	54.0182	80.0866	71.5223	70.809	98.8279	84.9705	86.5038	80.2735	74.4404	87.6745	70.3623								102.186	66.7061	63.928	118.152	77.8778	70.5309	104.031	93.6546	92.7279	72.284	65.6944	70.5741	97.2353	82.2744	86.6218	60.8484	86.0374	87.4995	84.2175
98.5222	86.9595	75.6106	69.0031	86.8204	76.2708	71.2012	65.5976	54.001	80.2849	70.8017	70.5897	98.412	84.962	86.4595	80.6147	73.2024	87.3144	70.0245								101.925	66.3759	63.7132	118.494	77.2016	70.3575	103.562	93.3355	92.2217	71.692	67.2844	70.9224	96.6814	83.3127	88.0814	60.8803	88.0274	87.1391	84.5307
98.5508	86.6619	75.5944	69.0761	87.1801	77.6314	70.862	66.7015	53.9546	80.5701	70.0619	70.3811	98.0611	84.9819	86.499	80.9213	72.0441	86.886	69.8121								101.69	65.9987	63.477	118.817	76.398	70.2213	103.031	92.9071	91.6673	71.1145	69.181	71.2432	96.1527	84.3068	89.4964	61.0235	89.9491	86.8777	85.0558
98.4319	86.3506	75.6022	69.1203	87.5909	79.39	70.7029	67.6519	53.9034	80.9018	69.1939	70.068	97.7954	84.8528	86.5803	81.0675	70.6704	86.4313	69.5991								101.472	65.8415	63.2812	119.111	75.6132	70.1845	102.525	92.5092	91.0624	70.7013	71.0958	71.484	95.5247	85.2217	90.714	61.2374	91.969	86.5358	85.6906
98.2314	85.9661	75.5673	69.1158	87.8783	80.8082	70.7284	68.8249	53.8303	81.3406	68.2942	69.8737	97.66	84.717	86.4849	81.1718	69.1912	85.8111	69.374								101.335	65.9171	63.1469	119.318	74.8446	70.144	101.946	92.0437	90.5085	70.1757	73.0891	71.6839	95.0476	86.0586	91.7787	61.5471	93.9147	86.3111	86.3547
98.0358	85.3869	75.5092	69.0324	88.2391	82.3008	70.7878	69.9959	53.8358	81.7658	67.4625	69.45	97.61	84.5355	86.4893	81.3543	67.7311	85.1995	69.223								101.374	66.1182	63.0482	119.414	74.0648	70.1802	101.342	91.569	89.8545	69.7915	75.2336	71.8669	94.6161	86.8692	92.8073	61.8756	95.7102	86.0276	86.9593
97.6815	84.8344	75.4484	68.8989	88.4755	83.7195	70.9055	71.2094	53.9054	82.1417	66.7687	69.0277	97.6103	84.306	86.3462	81.5342	66.2061	84.528	69.1132								101.54	66.6747	63.0085	119.313	73.3627	70.3212	100.639	91.1832	89.1897	69.3817	77.4184	72.1472	94.3206	87.7563	93.8408	62.3416	97.3913	85.8901	87.6043
97.4106	84.1987	75.4567	68.702	88.7322	85.1432	71.0569	72.4609	53.9452	82.5786	66.0889	68.5933	97.6894	83.8946	86.3068	81.7038	64.6291	83.7809	69.0316								101.807	67.4739	63.0285	119.281	72.6028	70.5878	100.005	90.7774	88.5829	69.0988	79.6656	72.3652	94.1991	88.4437	94.6851	62.8592	98.9996	85.6929	88.063
97.3087	83.4894	75.4012	68.4998	88.8948	86.4473	71.2804	73.7189	53.9625	82.9185	65.2066	68.0954	97.7759	83.4987	86.2578	81.7444	62.9577	83.0624	69.0029								102.137	68.5689	63.0912	119.165	71.9009	71.0293	99.369	90.461	87.9633	68.8093	81.8469	72.5413	94.1055	89.1115	95.3771	63.5523	100.428	85.5603	88.4949
96.9981	82.7109	75.3778	68.3073	89.0251	87.7215	71.5914	74.8234	54.0234	83.35	64.4304	67.7069	97.9874	83.0094	86.193	81.849	61.3838	82.2271	68.992								102.592	69.8435	63.1626	118.9	71.2184	71.5303	98.6441	90.2041	87.3045	68.6213	84.1402	72.738	94.1669	89.6852	96.0479	64.1419	101.719	85.5048	88.6994
96.5439	81.9278	75.2856	68.1592	89.1793	88.8731	72.0265	75.8521	54.0976	83.683	63.6881	67.177	98.1244	82.4961	86.2269	81.7666	60.0092	81.328	69.0202								103.103	71.4144	63.2524	118.699	70.4985	72.2227	97.9559	90.1068	86.7961	68.6161	86.3259	72.8933	94.281	90.3332	96.6072	64.8094	102.991	85.4401	88.8602
96.2565	81.1918	75.1921	68.0861	89.2503	90.0194	72.6037	76.8284	54.2503	83.9532	63.0108	66.7946	98.2504	82.0074	86.2297	81.7793	58.7378	80.3382	69.1076								103.585	73.3161	63.4043	118.405	69.8397	73.0414	97.2084	89.8534	86.3333	68.7803	88.4823	72.9505	94.4113	90.8674	96.8834	65.7208	103.981	85.3647	88.9755
95.9673	80.3399	75.0487	68.0569	89.2787	90.9882	73.1936	77.7714	54.4681	84.4409	62.3284	66.4625	98.3623	81.4926	86.38	81.6653	57.6041	79.384	69.1862								104.061	75.3571	63.5694	118.162	69.1606	73.8495	96.3908	89.8039	86.0121	69.097	90.5443	73.0078	94.4538	91.3767	97.1756	66.539	104.832	85.3831	89.0722
95.7002	79.4428	75.0041	68.0643	89.3136	92.0104	73.9088	78.7448	54.6604	84.6041	61.7243	66.0312	98.3185	80.9165	86.7018	81.5517	56.7362	78.388	69.2085								104.649	77.4225	63.8126	117.781	68.5558	74.722	95.5652	89.7164	85.8206	69.6273	92.4073	72.9808	94.3781	91.8166	97.3877	67.573	105.587	85.3878	89.1028
95.5109	78.5382	74.8741	68.1066	89.2712	92.8681	74.686	79.5654	55.0287	84.7849	61.1751	65.8282	98.3327	80.2435	87.0618	81.356	55.8935	77.3466	69.2205								105.144	79.7057	64.1819	117.432	67.9297	75.6987	94.6777	89.6705	85.6503	70.2613	94.0971	72.964	94.3248	92.1672	97.4469	68.6778	106.244	85.3997	88.9542
95.3782	77.7222	74.7466	68.1485	89.2294	93.6865	75.5227	80.1195	55.5761	84.8949	60.6419	65.612	98.0831	79.6563	87.4646	81.1569	55.2978	76.3055	69.1963								105.579	82.0295	64.4945	116.98	67.255	76.7081	93.7647	89.7598	85.5788	71.1461	95.7275	72.863	94.0808	92.5286	97.4228	69.6812	106.644	85.3519	88.7808
95.2715	76.7694	74.6832	68.1789	89.1808	94.2786	76.4538	80.7082	56.1344	84.9596	60.2486	65.3882	97.8158	79.0389	87.9135	81.0608	54.8659	75.1574	69.2468								106.054	84.6089	64.8844	116.724	66.6531	77.7389	92.9155	89.7304	85.6244	72.1951	97.1919	72.7285	93.8337	92.8524	97.3254	70.8035	107.069	85.3542	88.5831
95.1652	75.9187	74.5854	68.2119	89.1107	95.018	77.4649	81.174	56.7419	85.0266	59.984	65.1107	97.5406	78.1877	88.4316	80.7958	54.6173	74.0814	69.1629								106.571	86.9269	65.3221	116.418	66.1122	78.8823	92.1511	89.7677	85.8168	73.432	98.4773	72.6463	93.3871	92.9583	97.1542	72.0157	107.397	85.2339	88.0474
95.126	75.0657	74.5104	68.272	88.959	95.5481	78.4028	81.6734	57.5219	85.0159	59.654	64.926	96.9448	77.41	88.8007	80.5572	54.4546	72.9705	69.1451								107.045	89.2384	65.7941	115.937	65.5543	80.006	91.3366	89.6702	86.0454	74.813	99.7182	72.5933	92.9597	93.1644	97.0136	73.2208	107.658	85.0935	87.4643
95.1034	74.0989	74.4618	68.3721	88.862	96.0407	79.3891	81.9425	58.4469	84.889	59.4996	64.6585	96.2455	76.5923	89.1185	80.2266	54.3733	71.8817	69.1004								107.284	91.46	66.3148	115.66	64.9944	81.1505	90.5067	89.6457	86.395	76.2692	100.804	72.3883	92.441	93.213	96.8151	74.4408	107.81	84.872	86.821
95.0823	73.2043	74.4684	68.4893	88.6778	96.381	80.4039	82.1525	59.2464	84.6153	59.3201	64.4267	95.4491	75.6969	89.5104	80.0234	54.4094	70.7387	69.0499								107.459	93.513	66.7531	115.314	64.4521	82.2496	89.7096	89.6014	86.7322	77.8361	101.711	72.2923	91.8114	93.1919	96.5796	75.6532	107.854	84.5734	86.0718
95.0205	72.3665	74.5292	68.6141	88.4817	96.6808	81.4822	82.2994	60.1778	84.2894	59.2678	64.2243	94.4506	74.738	89.7328	79.8379	54.4679	69.7348	68.9765								107.603	95.4087	67.306	114.944	63.9596	83.3311	88.9745	89.432	87.1745	79.5496	102.548	72.1512	90.9496	93.1281	96.0537	76.8606	107.803	84.298	85.1383
95.0719	71.5739	74.6102	68.7231	88.3873	96.8816	82.6013	82.335	61.0936	84.0379	59.154	63.9914	93.3821	73.7696	89.8616	79.615	54.4607	68.6006	68.8917								107.753	97.0277	67.9444	114.607	63.4981	84.419	88.3621	89.2006	87.6031	81.235	103.255	71.9779	90.0187	93.1312	95.5282	78.0774	107.604	83.8761	84.4682
95.1498	70.9981	74.7183	68.7976	88.2212	97.0567	83.7328	82.289	62.1514	83.6128	59.2199	63.778	92.1662	72.7402	89.8297	79.4045	54.4446	67.5199	68.8563								107.855	98.3585	68.5827	114.37	63.1159	85.4787	87.8118	88.8622	87.9198	83.0736	103.833	71.829	88.9351	92.9594	94.862	79.3466	107.415	83.326	83.6309
95.1966	70.4156	74.8337	68.8124	88.011	97.0963	84.9611	82.1723	63.3705	83.0903	59.2099	63.6104	90.9185	71.6544	89.7262	79.2806	54.395	66.4754	68.839								107.808	99.3995	69.2456	114.141	62.6982	86.4853	87.2194	88.6063	88.2478	84.8303	104.275	71.714	87.852	92.7583	94.0346	80.5662	107.123	82.8076	82.8171
95.0311	69.4579	74.9739	68.8035	87.8191	97.0556	86.0954	81.9705	64.4909	82.5915	59.3106	63.3771	89.6907	70.5773	89.5706	79.1825	54.2546	65.3704	68.859								107.611	100.188	69.9145	113.988	62.3121	87.6205	86.6907	88.1352	88.5176	86.5664	104.505	71.5677	86.7421	92.5644	93.4026	81.6856	106.781	82.2384	81.9754
94.8582	68.7409	75.1517	68.7863	87.6552	96.929	87.2905	81.7342	65.7149	82.1466	59.4888	63.1966	88.3994	69.457	89.3258	79.1339	54.1927	64.1841	68.923								107.298	100.787	70.5705	113.898	61.906	88.6598	86.1576	87.5295	88.6976	88.3073	104.628	71.4636	85.725	92.2417	92.5965	82.683	106.412	81.4939	80.9311
94.576	68.1175	75.2797	68.7823	87.5558	96.8043	88.4178	81.346	66.9352	81.5492	59.7354	62.9504	87.0733	68.3025	88.9288	79.0938	54.286	63.0964	69.0733								106.857	101.036	71.1864	113.796	61.5845	89.5203	85.7615	87.1322	88.8565	90.0279	104.688	71.3676	84.4013	92.064	91.7749	83.6984	106.121	80.6359	80.1263
94.1769	67.4409	75.4462	68.8135	87.4783	96.5072	89.5548	80.9068	68.2259	80.9591	59.8437	62.7669	85.6318	67.1012	88.6	79.0773	54.202	61.9841	69.3702								106.249	101.076	71.9502	113.791	61.1767	90.5541	85.2409	86.5441	88.9048	91.6845	104.565	71.1892	83.1328	91.8331	91.054	84.5728	105.867	79.861	79.3212
93.549	66.7402	75.5539	68.8104	87.3623	96.2403	90.6448	80.3925	69.5192	80.2342	60.2045	62.5943	84.2821	65.9052	88.3541	79.0682	54.3638	60.8474	69.8818								105.502	100.979	72.7157	113.884	60.7941	91.4755	84.8643	85.9522	88.8158	93.3512	104.339	71.0928	81.9705	91.5247	90.4449	85.4469	105.391	79.0147	78.5202
92.8007	66.065	75.6554	68.8232	87.2482	95.862	91.6648	79.9833	70.7769	79.5272	60.459	62.4604	82.8729	64.5889	88.082	79.1013	54.6893	59.7388	70.3993								104.483	100.652	73.4214	114.058	60.4866	92.3219	84.3969	85.2134	88.6905	94.9149	104.004	71.0155	80.6786	91.2972	89.7775	86.1181	104.949	78.2732	77.7969
92.0281	65.4025	75.8003	68.8354	87.1909	95.4348	92.7274	79.2164	71.944	78.671	60.6941	62.3606	81.4102	63.2789	87.6711	79.1533	54.9752	58.6228	71.1784								103.427	100.233	74.0297	114.195	60.1731	93.1473	83.9512	84.5487	88.5118	96.4556	103.648	70.8563	79.4986	91.0618	89.4795	86.7429	104.488	77.6322	77.1077
90.8497	64.8568	75.8459	68.8683	87.0698	95.019	93.7637	78.7046	73.138	77.7441	61.0246	62.2315	80.084	62.1678	87.366	79.1795	55.3629	57.5812	72.1799								102.353	99.7135	74.7534	114.218	59.9262	93.8543	83.5394	83.8144	88.2536	97.9035	103.321	70.6882	78.2741	90.8279	89.1329	87.2489	104.185	77.061	76.3551
89.5979	64.4117	75.9615	68.9497	86.9265	94.4536	94.6839	78.1698	74.1931	76.8011	61.2584	62.1154	78.6879	61.004	87.0504	79.2744	55.7423	56.5665	73.155								101.237	99.067	75.3212	114.338	59.6935	94.5379	83.1079	83.0583	87.878	99.2788	102.949	70.4705	77.0715	90.6109	88.9469	87.8281	104.157	76.4897	75.5527
88.237	63.8706	75.9629	69.0748	86.8224	93.8974	95.6823	77.611	75.1721	75.8498	61.5752	61.9862	77.4758	59.8532	86.6395	79.3022	56.1423	55.7613	74.415								100.05	98.4779	75.9245	114.398	59.5884	95.2129	82.7162	82.2731	87.5	100.539	102.488	70.1788	75.9213	90.3765	88.9425	88.1006	104.149	75.7876	74.8977
86.7988	63.4487	75.9951	69.0848	86.6224	93.3251	96.6447	77.0495	76.1644	74.7701	61.8565	61.876	76.2935	58.8447	86.2068	79.296	56.5158	55.0379	75.5094								98.852	97.7606	76.4745	114.533	59.5492	95.7239	82.2545	81.4036	86.9476	101.676	102.047	69.9092	74.8538	90.2174	89.009	88.4627	104.363	74.9887	74.2438
85.3849	63.1001	75.9346	69.0837	86.3416	92.6047	97.4365	76.5769	77.1034	73.7131	62.2315	61.7859	75.1828	57.9025	85.8603	79.3758	56.8804	54.191	76.7799								97.7086	97.3178	77.0228	114.521	59.6064	96.2721	81.8829	80.5722	86.4689	102.837	101.563	69.6177	73.9035	90.1215	89.1845	88.6447	104.648	74.2538	73.5558
83.8919	62.7668	75.9545	69.1435	86.0378	91.9609	98.0812	76.1669	77.9158	72.6388	62.5693	61.724	74.1284	57.04	85.2964	79.3976	57.1079	53.5049	78.1165								96.5122	97.07	77.4754	114.382	59.7815	96.6943	81.6023	79.6952	85.8883	103.799	101.114	69.1654	72.9994	89.9813	89.5174	88.7192	104.998	73.3737	72.9001
82.4246	62.3917	75.8566	69.1687	85.6897	91.2251	98.9419	75.8787	78.6346	71.5795	62.916	61.6332	73.1949	56.1822	84.6832	79.4672	57.3479	52.6541	79.345								95.2756	97.011	77.9008	114.316	60.0861	97.0631	81.2355	78.8383	85.3268	104.674	100.7	68.7006	72.2373	89.8223	89.8341	88.742	105.253	72.482	72.2809
80.9846	62.0527	75.7529	69.2394	85.3244	90.5512	99.5107	75.6356	79.3312	70.5235	63.2508	61.5504	72.2764	55.4626	84.0356	79.3428	57.5153	51.9216	80.6044								94.0133	97.0625	78.3566	114.063	60.4823	97.3416	80.9428	77.9947	84.5934	105.494	100.341	68.2313	71.4469	89.6835	90.1712	88.7759	105.588	71.534	71.6826
79.5629	61.7774	75.6134	69.2269	84.8516	89.7798	100.01	75.4914	80.0455	69.4536	63.5166	61.4377	71.4597	54.7298	83.3829	79.3964	57.6464	51.2606	81.827								92.7798	97.2938	78.6854	113.73	61.0752	97.5962	80.6527	77.0794	83.893	106.13	99.957	67.6491	70.7555	89.5826	90.5756	88.7186	105.84	70.6507	71.1926
78.2372	61.4629	75.5386	69.2221	84.3735	89.0671	100.29	75.331	80.6061	68.4346	63.8935	61.3281	70.7068	54.1229	82.8035	79.3528	57.6987	50.4835	82.9778								91.5084	97.5287	79.0041	113.324	61.7041	97.7008	80.5012	76.3115	83.0228	106.673	99.6163	66.9759	70.1803	89.5154	90.8618	88.6298	106.002	69.7501	70.6522
76.9035	61.1863	75.349	69.2133	83.763	88.2621	100.661	75.2764	81.0554	67.392	64.1932	61.2606	70.0384	53.5089	82.1763	79.2315	57.693	49.9908	84.1981								90.283	97.7524	79.3679	112.791	62.485	97.8197	80.3299	75.4546	82.0821	107.149	99.3967	66.2415	69.6146	89.3514	91.0082	88.493	106.134	68.9164	70.0509
75.6062	60.8831	75.2798	69.1462	83.2176	87.4252	100.995	75.4196	81.5639	66.4189	64.5002	61.2373	69.4253	52.9037	81.7046	79.1188	57.6802	49.2981	85.1416								89.1082	97.9811	79.6193	112.25	63.3186	97.844	80.1572	74.6308	81.1636	107.503	99.1733	65.4358	69.1206	89.1893	91.4269	88.3029	106.015	68.1557	69.6359
74.5363	60.6439	75.1499	69.0318	82.663	86.6072	101.318	75.4454	81.902	65.505	64.7519	61.1988	68.8436	52.4259	81.3967	78.778	57.6749	48.6902	86.0876								88.0166	98.1245	79.8777	111.508	64.2014	97.7639	79.9798	73.8137	80.1762	107.614	98.9465	64.6447	68.6922	89.0873	91.6787	88.0002	105.717	67.4654	69.155
73.6013	60.4183	74.8523	68.8335	82.0672	85.7991	101.553	75.5289	82.3194	64.5696	65.0306	61.1097	68.1895	52.1455	81.0404	78.5131	57.6636	48.1992	86.958								86.9964	98.2041	80.1181	110.701	65.1519	97.7028	79.7788	73.0021	79.1069	107.701	98.748	63.9252	68.3827	88.9693	91.785	87.6109	105.323	66.8525	68.6721
72.6934	60.1788	74.584	68.607	81.4001	84.8996	101.661	75.6349	82.5954	63.6789	65.3309	61.0545	67.6515	51.8799	80.9788	78.2879	57.6209	47.6713	87.684								86.0047	98.1234	80.3333	109.88	66.0371	97.5151	79.5899	72.2311	78.1794	107.723	98.6499	63.3064	68.0093	88.8665	91.7453	87.1756	104.779	66.2774	68.209
71.8997	59.9702	74.1704	68.4302	80.7555	84.1098	101.6	75.786	82.9482	62.9566	65.6036	61.0376	67.1296	51.8149	80.7928	78.0274	57.5754	47.2096	88.3816								84.9381	97.7588	80.4829	109.054	66.9707	97.3027	79.4767	71.534	77.209	107.553	98.414	62.5108	67.7596	88.6723	91.8449	86.6101	104.171	65.648	67.7512
71.1573	59.8066	73.785	68.2969	80.1272	83.1863	101.465	75.8638	83.1284	62.2169	65.8196	60.9242	66.6724	51.8264	80.8585	77.7173	57.5901	46.7658	88.9799								84.1069	97.1599	80.596	108.203	67.9294	96.964	79.341	70.737	76.2214	107.268	98.0685	61.732	67.6292	88.6006	91.881	86.1042	103.425	65.0434	67.3814
70.3566	59.6301	73.3365	68.185	79.5151	82.2633	101.284	75.9168	83.3097	61.611	66.0475	60.8635	66.158	51.8954	80.8767	77.3018	57.6562	46.3988	89.3721								83.3251	96.4848	80.719	107.279	68.7863	96.6096	79.204	70.1087	75.2952	106.938	97.7784	61.0405	67.6503	88.3356	91.882	85.4848	102.764	64.575	67.0477
69.6613	59.4472	72.9187	68.1753	78.8484	81.4193	101.151	75.8895	83.464	61.0251	66.268	60.7809	65.7694	51.9752	80.8628	76.8881	57.7277	46.1624	89.727								82.551	95.5131	80.7752	106.261	69.7443	96.1581	79.0355	69.5193	74.3625	106.507	97.3389	60.3153	67.8417	88.1935	91.8764	85.031	101.911	64.0731	66.811
68.9509	59.2351	72.4388	68.1832	78.2006	80.5357	100.986	75.9114	83.4805	60.4478	66.5255	60.7212	65.4973	52.0917	80.8417	76.4	57.8529	45.9405	89.9227								81.6781	94.4915	80.8269	105.202	70.7113	95.6843	78.8587	68.8665	73.4236	106.048	96.8063	59.6665	68.1275	87.9902	91.589	84.4913	100.906	63.6076	66.689
68.2747	58.9894	72.0335	68.196	77.628	79.6849	100.649	75.9225	83.5482	59.9273	66.7815	60.6176	65.2374	52.2185	80.8291	75.8927	58.0322	45.8246	89.9979								80.6561	93.3078	80.8605	104.087	71.7041	95.123	78.701	68.4886	72.6074	105.574	96.1408	58.978	68.6527	87.7742	91.4056	83.9903	99.7964	63.1404	66.7315
67.6782	58.7923	71.4647	68.2041	76.9608	78.8467	100.28	75.797	83.6283	59.5685	66.9893	60.494	65.0903	52.3332	80.7876	75.4379	58.194	45.8425	89.9538								79.7465	92.1566	80.9046	103.014	72.7083	94.5079	78.4963	67.9357	71.865	104.929	95.3857	58.2874	69.2181	87.5116	91.2486	83.6532	98.5063	62.5886	66.9631
67.1544	58.6354	71.0472	68.2506	76.2539	77.9982	99.9594	75.6644	83.6133	59.0531	67.1288	60.4272	64.9746	52.4222	80.7263	75.0224	58.486	45.9949	89.7716								78.8111	90.8798	80.8757	101.961	73.6903	93.8822	78.3232	67.5097	71.2976	104.269	94.4956	57.6617	70.0669	87.3318	90.9452	83.2384	97.024	62.0539	67.325
66.6137	58.4362	70.6637	68.3616	75.5514	77.1886	99.5449	75.3955	83.6185	58.6816	67.1956	60.3633	65.009	52.5523	80.7383	74.5296	58.7712	46.2303	89.5544								77.9928	89.6436	80.8474	100.831	74.6912	93.2243	78.1763	67.126	70.7845	103.571	93.5117	57.116	71.0746	87.0233	90.4743	82.9331	95.476	61.431	67.8518
66.1022	58.2899	70.1971	68.4679	74.8834	76.4857	99.2179	75.1825	83.6942	58.2783	67.2798	60.2646	65.2021	52.7469	80.8524	73.8776	59.1322	46.6526	89.1358								77.1829	88.5673	80.7867	99.7488	75.6444	92.5401	78.0599	66.5852	70.4285	102.821	92.4574	56.5838	72.2679	86.7258	90.1891	82.7038	93.7167	60.8568	68.5219
65.5706	58.1972	69.8549	68.5704	74.1682	75.8259	98.8965	74.8585	83.6778	57.952	67.3591	60.192	65.5371	52.9242	80.8045	73.2559	59.5058	47.1817	88.6274								76.4649	87.5452	80.7628	98.667	76.6294	91.8044	77.9189	66.2345	70.0172	102.064	91.3616	56.0503	73.5231	86.3558	89.6797	82.4988	91.9131	60.3105	69.2739
65.0488	58.1417	69.5348	68.6745	73.4555	75.2519	98.5621	74.7566	83.6552	57.6448	67.4274	60.1357	66.1922	53.0525	80.7665	72.6129	60.006	47.7887	87.971								75.7933	86.2649	80.6908	97.6003	77.5923	91.1204	77.7951	65.8361	69.5092	101.214	90.2039	55.5674	74.888	86.0335	89.182	82.3392	90.091	59.7635	70.0697
64.463	58.1149	69.3871	68.7031	72.752	74.5368	98.2454	74.4188	83.5717	57.3971	67.4989	60.1223	67.0357	53.1409	80.7163	72.0315	60.8383	48.4584	87.2977								75.2128	85.0649	80.5794	96.7201	78.5829	90.4124	77.7082	65.4727	69.0784	100.374	88.9664	55.1938	76.5524	85.5803	88.6894	82.2422	88.3742	59.2977	71.0382
63.9681	58.0167	69.3271	68.7031	72.017	73.9604	97.9517	74.1155	83.4397	57.3082	67.5166	60.19	68.1562	53.2701	80.7272	71.3974	61.8119	49.3956	86.6101								74.7626	83.9136	80.5012	95.7664	79.5753	89.6368	77.5997	65.0787	68.6718	99.4968	87.6811	54.8467	78.294	85.0925	88.2997	82.2592	86.7425	58.9174	72.054
63.4422	57.9792	69.2758	68.7089	71.3062	73.3244	97.7138	73.8362	83.2898	57.2809	67.5252	60.261	69.5565	53.4144	80.507	70.784	63.0512	50.1793	85.9583								74.471	82.7374	80.3324	94.9245	80.4893	88.913	77.5206	64.8365	68.3022	98.6726	86.2898	54.5534	80.1087	84.6752	87.7343	82.1987	85.251	58.4814	73.0836
63.1179	57.9658	69.2552	68.7735	70.6392	72.7883	97.4753	73.529	83.1583	57.3121	67.5028	60.3859	71.1758	53.5464	80.3653	70.1613	64.2794	51.2101	85.4935								74.456	81.5399	80.1892	94.076	81.3901	88.252	77.4468	64.5428	67.9896	97.803	84.8491	54.2236	81.9902	84.1056	87.132	82.1605	83.9126	58.1798	74.3534
62.9833	57.9539	69.3441	68.9824	70.0325	72.3679	97.1704	73.109	83.0078	57.4613	67.4925	60.6242	72.9846	53.6279	80.1504	69.5317	65.6607	52.2443	85.0564								74.6041	80.3099	79.9831	93.2374	82.3215	87.5384	77.3909	64.23	67.6951	97.0158	83.4902	53.9104	83.9207	83.69	86.45	82.1394	82.792	57.9178	75.7508
62.8788	57.9283	69.3425	69.2097	69.4966	71.9442	96.8799	72.6963	82.8918	57.6631	67.4517	60.8739	74.9529	53.815	79.8117	68.9091	67.1761	53.4356	84.7842								74.9039	79.0716	79.783	92.558	83.1086	86.8997	77.3551	63.921	67.3852	96.1403	81.9703	53.6337	85.8951	83.1585	85.6704	82.2062	81.8952	57.7932	77.1431
62.6681	57.8495	69.5226	69.5272	68.9409	71.5553	96.5329	72.2779	82.7719	57.9421	67.4225	61.1732	77.1113	54.0412	79.5323	68.3302	68.6294	54.6016	84.7777								75.4077	77.8602	79.4717	91.8432	83.8244	86.2856	77.3184	63.5884	67.2295	95.3952	80.4179	53.3455	87.7248	82.6567	84.9977	82.2773	81.1077	57.7114	78.6223
62.5789	57.6699	69.6571	69.905	68.4402	71.2069	96.2338	71.7938	82.5801	58.229	67.4052	61.4915	79.3063	54.1539	78.9921	67.6123	70.2664	55.814	84.8664								76.002	76.6594	79.2208	91.0621	84.5555	85.8446	77.3108	63.3106	66.8881	94.6307	79.0747	53.0919	89.5429	82.1754	84.195	82.2881	80.3526	57.6719	80.1414
62.59	57.6724	69.8241	70.4317	68.0184	70.8518	95.8014	71.3287	82.4403	58.4065	67.4152	61.9002	81.676	54.2774	78.5525	66.9606	71.7043	57.0985	85.108								76.6351	75.4994	79.0799	90.4411	85.2319	85.4038	77.2468	63.0961	66.6614	93.944	77.4986	52.7789	91.2987	81.7042	83.4426	82.3762	79.6722	57.6667	81.7021
62.5969	57.6283	69.987	71.0714	67.7421	70.4786	95.3586	70.89	82.3397	58.669	67.4399	62.3691	84.1127	54.4573	78.0365	66.2822	73.2915	58.42	85.4557								77.2271	74.4181	78.8983	89.8867	85.8781	85.0244	77.1883	62.8241	66.5013	93.2385	75.837	52.4422	92.8683	81.1898	82.626	82.4495	78.9543	57.6936	83.2791
62.7235	57.6376	70.1175	71.7616	67.435	70.139	94.7538	70.4876	82.1628	58.9538	67.4574	62.7662	86.4896	54.6592	77.5084	65.6363	74.6592	59.7497	85.8185								78.08	73.3089	78.7482	89.1746	86.4402	84.989	77.1112	62.633	66.2536	92.5698	74.3604	52.138	94.3412	80.5952	81.9039	82.499	78.3774	57.7798	84.5547
62.9347	57.6814	70.3252	72.6263	67.2814	69.8737	94.0637	70.1715	81.9425	59.1635	67.4754	63.153	88.7896	54.8678	76.8262	64.9883	76.0707	61.3069	86.2257								79.0025	72.3618	78.7203	88.6052	86.8856	84.9496	77.0405	62.5603	66.1009	91.9492	72.9301	51.7505	95.5478	80.0748	81.3652	82.4195	77.6189	58.0121	85.8821
63.223	57.7839	70.4542	73.5655	67.2092	69.6092	93.419	69.853	81.7368	59.3505	67.5128	63.6252	90.9913	54.9354	76.2814	64.3652	77.3825	62.7814	86.6302								80.1361	71.4728	78.6292	88.1002	87.3607	84.8774	76.9714	62.6006	65.884	91.4041	71.5661	51.457	96.6261	79.5498	80.5461	82.4547	76.8289	58.3391	87.0142
63.6163	57.8423	70.4705	74.5975	67.1829	69.427	92.6564	69.5654	81.4701	59.5438	67.5475	64.1045	93.0763	55.116	75.6301	63.7775	78.5152	64.4257	87.0906								81.4034	70.6018	78.5267	87.5329	87.6772	84.8938	76.8936	62.7696	65.6657	90.8379	70.2146	51.0681	97.5249	79.0034	80.0285	82.4005	76.0647	58.7513	87.9284
64.1836	57.9962	70.4872	75.7321	67.2152	69.1496	91.7509	69.3873	81.1383	59.7439	67.5909	64.5706	95.066	55.3216	75.0365	63.2702	79.6755	65.9692	87.3941								82.6465	69.8356	78.545	87.0813	87.955	84.9861	76.8152	63.0777	65.3632	90.3218	68.9294	50.7803	98.2254	78.3549	79.4285	82.2828	75.2318	59.3523	88.8045
64.9126	58.0972	70.5616	76.9674	67.2908	68.9757	90.7178	69.1656	80.7592	59.9359	67.6652	65.0767	96.9082	55.5295	74.4263	62.8405	80.676	67.448	87.7989								83.9918	69.1084	78.5453	86.6711	88.1832	85.1675	76.6998	63.521	65.1718	90.0495	67.8286	50.498	98.6996	77.7666	78.7488	82.2209	74.4923	59.9711	89.399
65.7911	58.1327	70.6753	78.2187	67.3915	68.7461	89.8161	68.9356	80.2616	60.077	67.7158	65.578	98.5072	55.7077	73.782	62.4216	81.5151	69.0415	88.0175								85.3936	68.5807	78.5047	86.3442	88.3311	85.3861	76.5358	64.2386	65.1258	89.9415	66.8014	50.2847	98.9998	77.1649	78.1875	82.1024	73.7955	60.8536	89.8864
66.8043	58.1669	70.7496	79.4823	67.4737	68.5479	88.6549	68.8852	79.6622	60.2405	67.7509	66.1022	99.9424	55.8609	73.1494	61.9629	82.2519	70.4464	88.3255								86.762	68.1548	78.4918	86.1937	88.3689	85.5929	76.3581	65.1247	65.0289	89.9326	65.8461	50.0796	99.0403	76.5799	77.5541	81.9392	73.2325	61.7673	90.1955
67.8654	58.1584	70.7123	80.8163	67.5585	68.402	87.4738	68.9772	79.1252	60.3771	67.7703	66.6279	101.184	56.0313	72.5046	61.5709	82.9483	71.8529	88.615								88.1556	67.7487	78.4908	86.1677	88.3925	85.9521	76.1721	65.8283	65.0426	90.0811	64.9926	49.8273	98.9822	75.9825	76.9763	81.893	72.7554	62.7824	90.3222
69.0746	58.0774	70.7949	82.1766	67.6379	68.26	86.1813	68.9761	78.5487	60.5274	67.7964	67.2339	102.248	56.2588	71.7279	61.245	83.6446	73.3396	88.6562								89.5225	67.6215	78.5014	86.2985	88.3627	86.1762	76.0281	66.755	65.2262	90.4175	64.224	49.5953	98.6013	75.3841	76.2877	81.7629	72.3894	63.9476	90.2754
70.3696	58.0045	70.8378	83.6032	67.7242	68.1205	84.9746	69.0642	77.8643	60.68	67.9017	67.7567	103.086	56.495	71.1075	60.9069	84.0831	74.6344	88.6416								90.771	67.6991	78.4692	86.5655	88.2293	86.4324	75.8674	67.9098	65.7578	90.909	63.3942	49.4406	98.1874	74.8359	75.7691	81.5076	72.1581	65.17	90.1806
71.7042	57.9479	70.8902	85.0301	67.7693	68.0259	83.7097	69.1609	77.1141	60.835	68.0311	68.2344	103.696	56.7039	70.4577	60.5471	84.4239	75.9225	88.7593								92.0585	67.9917	78.4735	86.9036	88.0276	86.7771	75.6648	69.0849	66.5902	91.4978	62.6197	49.3059	97.6905	74.2681	75.2708	81.2971	71.9968	66.6535	89.8873
73.2646	57.8933	70.9867	86.4379	67.7993	67.9454	82.4691	69.2721	76.3386	61.0129	68.1704	68.687	104.119	56.8003	69.8531	60.098	84.8231	77.2154	88.7382								93.2291	68.5263	78.5123	87.4511	87.821	87.0836	75.4437	70.4338	67.5217	92.1625	61.9209	49.1969	97.1289	73.7471	74.5551	80.9989	71.921	68.2347	89.5578
74.5882	57.8718	70.9646	87.8734	67.8173	67.8542	81.0333	69.4693	75.5229	61.2348	68.323	69.1893	104.224	56.929	69.3147	59.7473	85.0904	78.4497	88.658								94.3601	69.4517	78.5725	88.0985	87.4997	87.2154	75.2906	71.7639	68.5359	92.9437	61.2512	49.1087	96.5802	73.2938	74.048	80.7668	71.9126	69.801	89.0777
76.1601	57.8614	71.0432	89.3763	67.8275	67.7609	79.7313	69.6072	74.6146	61.3876	68.5282	69.5705	104.138	57.1378	68.9056	59.4384	85.2859	79.637	88.5239								95.4406	70.327	78.6686	88.8647	87.1255	87.4238	75.1704	73.3606	69.7897	93.8313	60.6584	49.0649	96.0938	72.8812	73.6502	80.2984	71.9876	71.3995	88.6099
77.598	57.8985	71.1818	90.8346	67.8766	67.7235	78.326	69.6713	73.7821	61.5278	68.6928	69.9725	103.896	57.3733	68.5427	59.1291	85.5308	80.6929	88.3939								96.5226	71.4365	78.7845	89.6793	86.8384	87.6031	75.049	74.7544	71.0003	94.7625	60.0766	49.0835	95.6898	72.4546	73.1273	79.9337	72.0993	73.0174	87.9813
79.0928	58.005	71.3391	92.2129	67.9229	67.7106	76.9258	69.8036	72.9152	61.6914	68.9516	70.3429	103.365	57.6272	68.3022	58.8662	85.6005	81.7075	88.0737								97.5991	72.6224	78.9519	90.6582	86.4026	87.7889	75.0411	76.4391	72.238	95.7476	59.5032	49.1585	95.4334	72.1093	72.7796	79.5426	72.297	74.6031	87.5679
80.6653	58.1269	71.454	93.5767	67.9585	67.7488	75.6111	69.7952	72.0654	61.8392	69.202	70.7196	102.678	57.9075	68.2606	58.5434	85.5886	82.6248	87.7902								98.7132	74.1877	79.1304	91.6657	86.0136	87.8559	75.187	78.0424	73.6035	96.7106	58.9	49.294	95.2443	71.8399	72.4683	79.0612	72.7355	76.1749	87.0751
82.006	58.3528	71.54	94.8738	67.9835	67.7939	74.1725	69.7929	71.1386	61.9741	69.4976	71.0924	101.879	58.2067	68.2928	58.3297	85.6069	83.4763	87.3882								99.6611	75.837	79.3646	92.7637	85.6149	87.974	75.4807	79.5753	75.0935	97.7502	58.3745	49.5098	95.157	71.5739	72.0858	78.5382	73.298	77.5497	86.8557
83.4354	58.6213	71.6898	96.0585	68.0268	67.9015	72.8773	69.7481	70.3054	62.0819	69.8526	71.3643	100.953	58.6394	68.3006	58.0908	85.5825	84.2422	86.8761								100.61	77.7175	79.5309	93.971	85.1989	88.0283	75.8862	81.2238	76.5934	98.5596	57.8502	49.8455	95.1171	71.3264	71.7605	78.0601	74.0666	78.7992	86.8699
84.6261	59.0151	71.8642	97.1116	68.0701	68.0218	71.5628	69.662	69.4605	62.1666	70.2089	71.7406	100.011	59.1815	68.1974	57.8756	85.5074	84.9021	86.2267								101.456	79.6794	79.7076	95.1855	84.8554	88.0626	76.3469	82.8021	78.0074	99.5719	57.3989	50.155	95.1077	71.1123	71.5095	77.6276	74.9769	79.9485	86.9767
85.7841	59.5804	71.9635	98.1444	68.1661	68.2001	70.3009	69.4879	68.6034	62.2873	70.6553	71.9349	98.9531	59.7978	68.1021	57.683	85.4981	85.4848	85.5862								102.274	81.8111	79.9588	96.3729	84.4957	88.0528	76.9354	84.25	79.4536	100.544	56.8976	50.7188	95.1563	70.9678	71.3265	77.1617	76.21	81.1719	87.3297
86.8298	60.1065	72.0784	99.0373	68.2935	68.4118	69.1034	69.3923	67.7179	62.36	71.1256	72.0979	98.0457	60.5089	68.0714	57.3212	85.3911	85.8897	84.8248								102.873	83.9469	80.057	97.651	84.1471	88.0123	77.5845	85.8571	80.9485	101.421	56.4233	51.327	95.0362	70.892	71.0282	76.6606	77.5954	82.1783	87.8383
87.7655	60.8632	72.134	99.9145	68.398	68.7348	67.9622	69.3096	66.8894	62.3731	71.6198	72.3019	97.2204	61.336	68.0445	57.0628	85.2627	86.1202	84.1239								103.396	86.0491	80.2771	98.9265	83.9148	87.9747	78.34	87.2011	82.3454	102.295	55.8978	52.0081	94.8986	70.8774	70.6306	76.0668	79.145	83.2231	88.4033
88.6593	61.672	72.1759	100.661	68.5475	69.1121	66.9351	69.1717	66.1978	62.3714	72.2232	72.4973	96.5339	62.2308	68.0581	56.7575	85.0719	86.3231	83.427								103.902	88.1765	80.3686	100.1	83.6642	87.8879	79.3449	88.6977	83.6339	103.055	55.4263	52.6346	94.6549	70.9272	70.2795	75.3652	80.8009	84.0533	88.9284
89.5038	62.675	72.1297	101.302	68.7074	69.5968	66.0645	69.055	65.4461	62.4917	72.8712	72.6279	96.0796	63.1721	68.0708	56.562	84.8584	86.5954	82.7327								104.28	90.4278	80.4713	101.421	83.4859	87.7857	80.2055	89.9216	84.9089	103.748	54.9935	53.4699	94.1395	71.0387	69.9083	74.7722	82.4863	84.8288	89.5243
90.291	63.9265	72.0993	101.867	68.8631	70.1011	65.1606	68.9394	64.8144	62.6867	73.5694	72.6844	95.8496	64.2779	68.0781	56.3596	84.7105	86.8043	82.0094								104.555	92.3587	80.5405	102.677	83.4338	87.6511	81.0425	91.137	85.9235	104.387	54.6291	54.2012	93.7211	71.2593	69.5323	74.0647	84.4562	85.5387	90.0346
90.9614	65.2805	72.0657	102.399	69.0396	70.6824	64.3054	68.9086	64.1716	62.9736	74.3027	72.7963	95.7769	65.423	68.0879	56.1573	84.5794	86.7882	81.3631								104.916	94.1826	80.6	103.91	83.4596	87.5045	81.9955	92.0465	87.0422	104.839	54.3158	55.0346	93.198	71.5338	69.0434	73.4182	86.3228	86.1294	90.3973
91.3828	66.7587	72.0213	102.782	69.2242	71.3049	63.604	69.0281	63.5575	63.2819	75.0255	72.8662	95.7293	66.6625	68.0994	56.0108	84.5721	86.7072	80.6575								105.179	95.8567	80.6419	105.088	83.5004	87.2337	83.0933	93.0479	87.8636	105.189	54.0804	55.969	92.5477	72.009	68.4672	72.7764	88.2671	86.5393	90.6264
91.9514	68.3962	71.97	103.011	69.4311	71.9333	63.0695	69.0408	62.9069	63.6158	75.7297	72.8676	95.781	67.9215	68.0887	55.8917	84.6689	86.6417	79.8455								105.303	97.4449	80.6362	106.243	83.6553	87.0214	84.1595	93.8317	88.7287	105.513	53.9177	56.7954	91.8018	72.5057	68.1074	72.1069	90.213	86.8854	90.8218
92.4954	70.1586	71.9293	103.185	69.6422	72.7154	62.6563	69.0549	62.3352	63.9446	76.4788	72.8963	95.8844	69.2915	68.1174	55.7739	84.6693	86.5307	79.1165								105.397	98.8158	80.5333	107.379	83.8453	86.7408	85.3009	94.5007	89.431	105.672	53.8402	57.768	90.9875	73.0706	67.5319	71.5132	92.1951	87.0193	90.8983
92.932	72.0275	71.7941	103.261	69.9247	73.5256	62.3604	69.1204	61.8737	64.4356	77.2701	73.0181	95.9207	70.5977	68.1401	55.7052	84.8473	86.1897	78.296								105.52	99.9283	80.456	108.501	84.1121	86.4694	86.5151	95.1594	89.9672	105.732	53.8709	58.738	90.0765	73.7909	66.9923	70.8978	94.0985	87.0707	90.791
93.3113	73.7802	71.6303	103.359	70.2944	74.4318	62.121	69.066	61.3747	64.9046	78.0141	72.9343	95.9598	71.8342	68.1547	55.635	84.7575	85.8972	77.5558								105.525	100.83	80.5041	109.543	84.3632	86.2318	87.8037	95.394	90.4564	105.657	54.0584	59.765	89.0146	74.6292	66.4189	70.2133	95.8341	87.0224	90.5198
93.6705	75.6234	71.5172	103.307	70.674	75.2547	61.9951	69.2063	60.9769	65.3913	78.8658	72.9592	95.8103	73.0675	68.1466	55.5718	84.8482	85.5236	76.751								105.482	101.397	80.5589	110.548	84.6722	85.9648	89.0763	95.5408	90.7527	105.48	54.381	60.7845	87.9575	75.5048	66.0704	69.582	97.4249	86.966	90.2566
93.8041	77.3633	71.4212	103.317	71.1572	76.1162	61.8873	69.2691	60.5283	65.8916	79.6827	72.867	95.6751	74.327	68.1313	55.563	84.926	85.1636	75.8968								105.378	101.806	80.0837	111.463	85.0627	85.6048	90.4091	95.6547	91.0478	105.127	54.9849	61.7496	86.7557	76.3425	65.5526	68.9409	98.7518	86.7932	89.7935
93.9172	79.0712	71.3133	103.224	71.6519	76.9424	61.8391	69.0796	60.1024	66.3902	80.3693	72.7727	95.4137	75.5022	68.1098	55.6142	84.9788	84.8377	75.14								105.18	101.955	79.6492	112.341	85.4151	85.2587	91.6966	95.5875	91.1658	104.751	55.7582	62.8277	85.5997	77.1376	65.1465	68.3829	99.9278	86.6773	89.1968
93.9077	80.6692	71.0573	103.138	72.24	77.9259	61.8931	68.999	59.7038	66.9535	81.2667	72.562	94.9966	76.5917	68.0661	55.7355	84.8971	84.6186	74.2258								104.979	101.877	79.3974	113.207	85.8338	84.9835	92.9462	95.3096	91.1495	104.092	56.6072	63.8202	84.3564	78.0211	65.0401	67.8859	100.999	86.5108	88.5128
94.0536	82.1775	70.8462	103.038	72.8072	78.7766	61.9259	68.8215	59.416	67.5668	81.8664	72.374	94.4282	77.7218	67.9638	55.8976	84.7563	84.297	73.4491								104.64	101.695	79.1015	113.924	86.1563	84.6369	94.1554	94.9776	91.2239	103.309	57.5868	64.8265	83.1655	78.9049	65.0314	67.2767	101.81	86.3387	87.8656
93.9778	83.4075	70.614	102.959	73.4603	79.6766	62.0653	68.5517	58.9187	68.2323	82.4237	72.2561	93.8021	78.7197	67.8042	56.0518	84.5599	84.0748	72.6966								104.303	101.316	78.8519	114.619	86.4779	84.2636	95.3094	94.6834	91.0688	102.375	58.7024	65.8101	81.8848	79.7895	65.1551	66.664	102.524	86.1488	87.2101
94.0167	84.5104	70.3315	102.941	74.1573	80.4477	62.2169	68.3697	58.4983	68.9883	83.0994	71.9977	93.0521	79.6708	67.6152	56.2792	84.2863	83.894	72.0742								104.022	101.035	78.523	115.184	86.7408	83.9463	96.3317	94.1844	90.9638	101.252	59.9963	66.672	80.6208	80.6724	65.3862	66.1018	103.043	85.8384	86.4986
93.9775	85.4244	70.1668	102.939	74.8682	81.3252	62.3809	68.1701	58.086	69.8961	83.6337	71.7398	92.1233	80.5508	67.3634	56.699	84.0016	83.738	71.5976								103.68	100.527	78.1512	115.751	87.0735	83.5568	97.3574	93.7201	90.8214	100.054	61.3935	67.4855	79.3622	81.572	65.7644	65.6213	103.399	85.5833	85.8371
93.9084	86.1547	69.9853	102.912	75.6244	82.0862	62.5791	67.9502	57.6639	70.9247	84.2219	71.5505	91.0701	81.3261	67.0876	57.0685	83.6712	83.6816	71.1948								103.332	99.9655	77.759	116.197	87.3128	83.1735	98.3871	93.2774	90.6694	98.8168	62.9678	68.2894	78.2027	82.5193	66.3738	65.1105	103.626	85.3448	85.2131
93.8451	86.6306	69.7918	102.913	76.3655	82.8325	62.8123	67.8089	57.3138	72.0294	84.7399	71.3162	89.9352	82.024	66.8514	57.3619	83.0602	83.6404	70.8697								103.041	99.3905	77.3717	116.499	87.4665	82.8308	99.2958	92.8278	90.3697	97.3092	64.6061	69.1044	76.9917	83.4428	67.2475	64.5726	103.806	85.1418	84.5699
93.8186	86.9262	69.6648	102.967	77.1612	83.4624	63.041	67.7423	57.0355	73.232	85.1656	71.0572	88.6314	82.7014	66.6132	57.9381	82.4588	83.6208	70.5986								102.762	98.9924	76.8706	116.799	87.5981	82.4039	100.215	92.4648	90.1065	95.8158	66.5281	69.8467	75.8665	84.2759	67.9636	64.0314	103.92	84.9516	83.5714
93.7679	87.0782	69.5458	102.963	77.9241	84.1338	63.1847	67.7478	56.7446	74.4778	85.5982	70.8356	87.2797	83.2979	66.3382	58.3976	81.8413	83.5737	70.298								102.523	98.5876	76.4055	116.91	87.7153	82.0219	101.135	92.0542	89.8166	94.2427	68.3052	70.4401	74.8336	84.9982	68.9166	63.5323	103.864	84.883	82.8729
93.6722	87.1335	69.4118	103.032	78.6305	84.7215	63.2837	67.7611	56.4984	75.7729	85.7874	70.5814	85.8746	83.7982	66.0601	59.0166	81.0423	83.6337	69.9833								102.314	98.2613	75.9114	117.017	87.7356	81.5156	101.796	91.758	89.5063	92.6816	70.3325	71.0606	73.8517	85.8757	69.9537	63.0771	103.719	84.7758	82.0225
93.6165	86.8244	69.354	103.069	79.4575	85.1597	63.6313	67.9654	56.2622	77.0948	86.0892	70.3075	84.3951	84.2407	65.8904	59.5645	80.2752	83.6214	69.7269								102.115	98.1236	75.3699	117.109	87.6025	81.196	102.43	91.5465	89.2271	91.0562	72.5935	71.6359	72.8134	86.6638	71.0606	62.6065	103.419	84.8504	81.2491
93.4777	86.5881	69.3232	103.058	80.2114	85.6706	63.8209	68.3134	56.0886	78.3811	86.3329	70.0945	82.9393	84.5559	65.7982	60.3805	79.3803	83.616	69.5579								101.919	98.0459	74.8367	116.953	87.4988	80.6837	103.018	91.4514	88.9005	89.4896	74.7405	72.0273	71.8588	87.2713	72.2675	62.1705	103.063	84.9022	80.4249
93.4205	86.0607	69.1678	103.035	80.8452	86.0157	63.9553	68.6011	55.9472	79.6533	86.507	69.9306	81.4165	84.9307	65.6351	61.0558	78.6442	83.6233	69.3466								101.761	98.04	74.2124	116.837	87.335	80.3011	103.514	91.4213	88.5832	87.8032	76.8493	72.4662	70.9462	87.9425	73.5668	61.7374	102.546	84.8063	79.6156
93.3494	85.6116	69.0648	102.995	81.5669	86.3515	64.2568	68.8994	55.8351	80.8543	86.6202	69.7459	79.9396	85.1317	65.5898	62.0329	78.0603	83.5712	69.1895								101.63	98.1404	73.6947	116.694	87.12	79.8526	103.903	91.4271	88.3326	86.056	78.9646	72.7818	70.149	88.4342	75.0846	61.3249	102.013	84.8775	78.8085
93.424	85.0621	69.0143	103.019	82.1988	86.6788	64.4922	69.4564	55.8162	82.0704	86.7061	69.509	78.4675	85.2788	65.6251	62.8717	77.2787	83.4981	69.0822								101.611	98.2784	73.0718	116.532	86.7982	79.3735	104.328	91.4578	88.1532	84.562	81.0579	73.0051	69.4484	89.0061	76.7938	60.9196	101.335	84.6817	78.0472
93.5473	84.2807	68.9414	102.991	82.7957	86.9123	64.602	69.8855	55.8784	83.0142	86.701	69.3326	76.9799	85.5097	65.6623	63.8997	76.7216	83.5502	69.0289								101.772	98.2999	72.529	116.33	86.4163	78.9081	104.538	91.416	87.9461	83.113	83.1587	73.1687	68.8106	89.3738	78.2236	60.5742	100.723	84.5563	77.3326
93.6053	83.5112	68.9079	102.958	83.4521	87.0368	64.7516	70.2649	55.9795	83.8385	86.7474	69.1422	75.5545	85.5826	65.6334	64.9734	76.0484	83.5573	69.022								102.08	98.3595	71.9503	116.171	86.0767	78.7501	104.683	91.4764	87.8418	81.5512	85.1533	73.2528	68.24	89.7082	79.8834	60.2401	100.189	84.1598	76.6077
93.7601	83.0737	68.8372	102.824	83.9798	87.2048	64.8214	70.9637	56.1259	84.6281	86.6551	68.8744	74.1546	85.67	65.743	65.8777	75.2891	83.5807	69.0152								102.51	98.2346	71.3853	115.973	85.6191	78.2587	104.787	91.45	87.781	80.1638	87.1247	73.2796	67.888	89.9392	81.3993	59.9602	99.5397	83.858	75.95
94.076	82.4329	68.7334	102.635	84.4317	87.2156	64.6867	71.7018	56.3051	85.2415	86.5836	68.6417	72.7454	85.7857	65.7384	66.9783	74.659	83.565	69.0623								102.979	97.9381	70.8743	115.809	85.0818	77.8847	104.886	91.3083	87.7933	78.8741	88.9717	73.2334	67.5767	90.0696	82.8209	59.6882	99.0304	83.2873	75.3346
94.2727	81.9748	68.6503	102.486	84.867	87.2493	64.6229	72.4575	56.5619	85.7809	86.2964	68.3927	71.4335	85.7156	65.7228	67.923	73.8184	83.5321	69.1268								103.489	97.4474	70.4051	115.648	84.387	77.5671	104.786	91.2569	87.8285	77.7594	90.6314	73.3189	67.4243	90.2404	84.0572	59.4591	98.641	82.6792	74.6351
94.3457	81.5928	68.6328	102.224	85.2901	87.1626	64.6891	73.2789	56.7532	86.1308	86.1703	68.1253	70.1572	85.6294	65.7532	69.0131	73.0969	83.5721	69.1375								103.896	96.7481	69.8999	115.504	83.8055	77.3052	104.68	91.0347	87.882	76.7084	92.2155	73.2896	67.2935	90.2379	85.4356	59.3468	98.3387	81.8449	73.8811
94.4275	81.3666	68.531	101.979	85.618	87.0336	64.6716	73.9741	56.9011	86.4513	85.8607	67.9423	68.9115	85.6078	65.6556	69.9565	72.104	83.5393	69.1785								104.266	95.8565	69.4422	115.366	83.0694	77.0394	104.491	90.7761	88.1014	75.6282	93.7369	73.1647	67.2999	90.1942	86.5631	59.3525	98.2621	81.1867	73.1633
94.4642	81.2265	68.43	101.649	85.8959	86.7805	64.6649	74.827	57.0531	86.6556	85.5196	67.6195	67.8005	85.5385	65.489	70.8754	71.3321	83.4614	69.233								104.673	94.7865	69.054	115.277	82.3552	76.7096	104.169	90.399	88.1732	74.5987	95.0468	73.1145	67.4359	90.1166	87.7453	59.4341	98.3362	80.3288	72.3519
94.2893	81.2569	68.3181	101.254	86.2022	86.4713	64.6592	75.6397	57.1701	86.7893	85.225	67.3043	66.7817	85.4459	65.2587	71.7989	70.4045	83.4089	69.2805								105.167	93.4904	68.6835	115.189	81.5995	76.4119	104.009	89.9869	88.4103	73.7275	96.352	72.9664	67.6028	90.0257	88.6388	59.5744	98.5252	79.7606	71.595
94.37	81.4166	68.187	100.79	86.4186	86.0908	64.7589	76.4536	57.2584	86.7427	84.867	67.0022	65.8871	85.3267	64.9842	72.6696	69.6473	83.3182	69.3597								105.46	92.1776	68.3206	115.045	80.8812	76.0773	103.715	89.439	88.5446	72.9013	97.5132	72.7995	68.0266	89.7536	89.5455	59.82	98.8359	78.8469	70.8861
94.1759	81.5649	68.0365	100.386	86.6301	85.5996	64.8851	77.1511	57.1912	86.7117	84.4666	66.6555	65.0851	85.1822	64.6264	73.4077	68.9674	83.19	69.3734								105.605	90.8429	67.9658	115.037	80.1312	75.79	103.461	88.7348	88.7899	72.1071	98.5123	72.5551	68.6035	89.5274	90.3904	60.2282	99.1518	77.8816	70.1138
93.9401	81.7207	67.8706	99.8337	86.8245	85.2119	65.1405	77.8576	57.1049	86.4919	84.0139	66.2653	64.564	85.0488	64.3232	74.0607	68.2209	82.9519	69.605								105.756	89.5378	67.6355	114.939	79.4207	75.5202	103.281	88.0857	88.9221	71.438	99.3733	72.26	69.3075	89.2289	91.1768	60.8172	99.6057	77.2277	69.5149
93.6461	81.8515	67.6929	99.1898	86.9107	84.6619	65.4192	78.4344	57.0263	86.3239	83.665	65.8211	64.1862	84.9728	63.8981	74.7708	67.6022	82.8914	69.8566								105.872	88.2403	67.2799	114.886	78.5622	75.232	103.084	87.5007	89.066	70.7483	100.195	72.0063	70.1856	88.8403	91.9018	61.3971	99.8644	76.528	68.9819
93.0671	81.9443	67.495	98.6297	87.0047	84.0767	65.7307	79.1406	56.934	86.0206	83.3247	65.4197	63.9947	84.7904	63.5822	75.5342	67.1098	82.6832	70.0821								105.895	86.8983	66.9563	114.821	77.7651	74.9571	102.862	86.7706	89.2405	70.1754	100.817	71.6764	71.2875	88.647	92.585	62.1039	100.296	75.8251	68.5034
92.4416	82.084	67.3258	98.0037	87.0398	83.4731	66.0693	79.7205	56.8614	85.5887	82.9627	64.8854	63.9532	84.7554	63.2199	76.227	66.7868	82.4771	70.5347								105.905	85.621	66.6231	114.664	76.8947	74.6954	102.67	85.911	89.2319	69.6557	101.386	71.3047	72.6803	88.2776	93.1733	63.0661	100.455	75.158	68.1823
91.6543	82.0829	67.1336	97.3376	87.1069	82.6842	66.3749	80.2477	56.8233	85.1568	82.6234	64.382	64.027	84.4905	62.8747	76.8615	66.5611	82.3251	70.9985								105.755	84.2636	66.2627	114.473	76.1019	74.4851	102.496	85.0599	89.3007	69.0838	101.81	70.8642	74.1911	87.8748	93.7621	64.1523	100.488	74.2813	67.9866
90.7724	81.9581	66.9024	96.669	87.0949	81.7627	66.7331	80.6105	56.8512	84.6791	82.386	63.8971	64.1087	84.326	62.5748	77.4341	66.3488	82.1708	71.6044								105.469	82.8994	65.976	114.235	75.2133	74.2265	102.38	84.1168	89.3075	68.6291	102.208	70.5618	75.8445	87.4491	94.1164	65.2064	100.493	73.3815	67.8531
89.7314	81.7684	66.7188	95.9384	87.0845	80.7282	66.9617	81.0971	56.9926	84.0965	82.0272	63.3045	64.1274	84.0716	62.3274	77.9882	66.0456	82.1412	72.4112								104.925	81.4813	65.6631	113.905	74.3626	73.9554	102.199	83.2014	89.0774	68.2158	102.151	70.084	77.6622	87.0792	94.3681	66.2847	100.164	72.4666	67.8052
88.6477	81.5389	66.5098	95.1615	86.9675	79.8401	67.262	81.3663	57.1162	83.4616	81.7848	62.7045	64.2323	83.7206	62.1359	78.3941	65.7901	81.9309	73.2986								104.319	80.1349	65.3399	113.396	73.5009	73.6374	102.086	82.2705	88.9006	67.7319	102.173	69.7122	79.6153	86.7194	94.5548	67.5222	99.8191	71.5012	67.8715
87.6443	81.229	66.3214	94.3235	86.953	78.949	67.5491	81.697	57.2468	82.8764	81.5953	61.9879	64.3263	83.3309	61.9981	78.8295	65.5182	81.859	74.3419								103.557	78.6647	65.1034	112.993	72.7214	73.3742	101.972	81.2237	88.6356	67.3891	102.23	69.2825	81.6506	86.4072	94.7664	68.7824	99.3609	70.5939	68.0137
86.453	80.8375	66.145	93.5896	86.8653	77.8682	68.0023	81.901	57.3546	82.1726	81.3926	61.336	64.3181	82.9591	61.9028	79.2362	65.298	81.6686	75.4559								102.66	77.2638	64.8116	112.389	71.9214	73.0918	101.967	80.1249	88.143	66.8548	102.241	68.918	83.6731	86.1666	94.7931	70.0163	98.9963	69.679	68.2111
85.2375	80.4447	65.9556	92.7844	86.6981	76.7052	68.7118	82.0266	57.4841	81.5342	81.2136	60.7268	64.2355	82.5348	61.7514	79.7496	65.0506	81.4573	76.6086								101.633	75.8469	64.6064	111.773	71.155	72.8323	101.854	79	87.6854	66.4611	101.986	68.6	85.8903	85.9009	94.9109	71.2852	98.4249	68.8322	68.5097
84.0129	80.0524	65.787	91.9463	86.6015	75.6606	69.5008	82.1762	57.745	81.0033	81.0763	60.1594	64.2032	82.0861	61.7504	80.039	64.8222	81.2516	77.7432								100.497	74.5126	64.438	111.063	70.433	72.5462	101.852	77.9496	87.1491	66.1107	101.678	68.2846	88.1149	85.8018	94.9046	72.5839	97.7467	67.9516	68.8383
82.6546	79.6355	65.6449	91.0152	86.4788	74.5351	70.3748	82.2423	57.9244	80.3773	80.9433	59.5422	64.1602	81.4981	61.7999	80.4332	64.6135	81.0788	78.9077								99.3525	73.135	64.2532	110.236	69.7897	72.3491	101.716	76.7966	86.5542	65.7791	101.243	68.0156	90.1949	85.7792	94.8555	73.9532	96.9467	67.156	69.2599
81.3329	79.1302	65.4795	90.181	86.3559	73.2931	71.3659	82.2451	58.0995	79.8515	80.8061	58.9634	63.9963	80.9593	61.7712	80.6317	64.4902	80.8124	80.1678								98.1765	71.8019	64.1362	109.519	69.1584	72.1072	101.667	75.6325	85.9647	65.5381	100.88	67.7893	92.2588	85.8233	94.8566	75.2755	95.9018	66.4617	69.7695
80.0119	78.5786	65.2769	89.173	86.2871	72.0971	72.1525	82.1642	58.3766	79.3298	80.7258	58.4643	63.9327	80.371	61.7748	80.8393	64.4164	80.5488	81.4537								96.94	70.5448	64.0865	108.817	68.6078	71.8837	101.438	74.642	85.2874	65.4209	100.552	67.6712	94.3183	85.9112	94.5918	76.5997	94.8212	65.8431	70.3701
78.5009	78.0396	65.1244	88.3219	86.2177	70.9264	73.1099	82.0604	58.6912	78.9254	80.5737	57.9043	63.9116	79.7796	61.8825	81.0607	64.4445	80.301	82.6505								95.7355	69.2926	64.0704	107.982	68.0521	71.6324	101.216	73.5067	84.6509	65.4846	100.094	67.624	96.2871	86.0291	94.2983	77.7744	93.6857	65.2969	71.1414
77.0216	77.392	64.9709	87.3202	86.1102	69.6486	74.2713	82.0441	58.9703	78.6403	80.4213	57.3566	63.7745	79.281	61.997	81.2939	64.6423	80.085	84.1097								94.4164	67.9927	64.1336	107.165	67.5366	71.378	100.914	72.5787	84.0011	65.7286	99.686	67.54	98.1036	86.1456	93.7285	79.0342	92.5491	64.7677	72.0182
75.7	76.6895	64.8234	86.2812	85.9785	68.437	75.3446	81.7924	59.3866	78.4432	80.3616	56.9335	63.5726	78.617	62.1155	81.4619	64.9666	79.8203	85.3108								93.2061	66.8045	64.2139	106.311	66.9826	71.0868	100.623	71.5324	83.2507	66.1287	99.3271	67.5281	99.763	86.3324	93.3122	80.088	91.3437	64.293	73.136
74.2813	75.9784	64.6788	85.2459	85.9249	67.2009	76.5656	81.5569	59.9435	78.279	80.1886	56.5732	63.3034	77.95	62.1429	81.5357	65.3521	79.6107	86.381								92.1232	65.682	64.3955	105.385	66.4762	70.8332	100.207	70.4736	82.4877	66.8114	98.8172	67.6412	101.177	86.4809	92.6986	81.207	90.1315	63.8484	74.3931
73.0661	75.2584	64.5656	84.1301	85.8739	65.9371	77.7953	81.2732	60.5938	78.2464	79.9347	56.051	63.0327	77.2941	62.1501	81.5802	66.0167	79.2574	87.5214								91.15	64.6155	64.5683	104.633	65.99	70.6299	99.6462	69.5755	81.6286	67.7267	98.4709	67.6215	102.238	86.6005	92.0677	82.161	88.9828	63.3564	75.757
71.7095	74.4959	64.4534	83.11	85.8204	64.6662	79.127	81.0708	60.957	78.4621	79.7986	55.5352	62.855	76.6257	62.1499	81.7109	66.8068	78.8904	88.5264								90.2009	63.4472	64.7855	103.8	65.5881	70.4104	99.1304	68.7712	80.7242	68.7664	98.1491	67.775	103.007	86.7959	91.5769	83.0429	87.9474	62.9597	77.2521
70.5216	73.7086	64.3766	82.1068	85.7312	63.2737	80.3627	80.8013	61.4462	78.6752	79.4886	55.158	62.6929	75.8648	62.0991	81.7889	67.6657	78.5333	89.2966								89.2969	62.4515	65.0082	102.97	65.1351	70.2883	98.4864	67.8698	79.9145	69.9083	97.9235	67.8569	103.728	86.8413	90.8731	83.9744	86.7212	62.6304	78.8345
69.293	72.8641	64.3318	81.1841	85.6372	61.8997	81.6008	80.4614	61.835	78.962	79.3515	54.7805	62.5495	74.9854	62.0118	81.707	68.673	78.153	89.9992								88.3078	61.5493	65.2581	102.058	64.7228	70.1539	97.8575	67.1219	78.9942	71.1588	97.7174	67.9671	104.076	87.0294	90.2949	84.7702	85.5696	62.2629	80.4132
68.2743	72.0074	64.3254	80.262	85.567	60.7277	82.894	80.1432	62.4444	79.2296	79.0236	54.4586	62.4491	74.139	61.8535	81.6398	69.8462	77.7728	90.66								87.4692	60.4871	65.4659	101.315	64.2954	70.0649	97.2066	66.3579	77.9802	72.4999	97.6172	68.0811	104.169	87.0121	89.6708	85.4644	84.3163	61.9192	81.9602
67.1208	71.3233	64.3607	79.4643	85.5606	59.391	84.2682	79.7736	62.8977	79.5889	78.5461	54.1833	62.3837	73.3016	61.6791	81.7606	71.0009	77.448	91.115								86.6026	59.7648	65.6515	100.443	63.8555	70.041	96.464	65.6809	76.9923	74.035	97.5996	68.196	103.974	87.1273	89.2077	86.1472	83.0038	61.4777	83.4241
66.2606	70.4371	64.4317	78.6677	85.49	57.9805	85.4597	79.3523	63.3815	80.0211	78.0927	53.8899	62.3533	72.5194	61.4489	81.6498	72.3954	76.9624	91.4387								85.8781	58.9211	65.8432	99.5069	63.4701	70.0048	95.9011	64.9086	76.176	75.4853	97.6576	68.2492	103.507	87.1218	88.6942	86.8346	81.5825	61.0422	84.8265
65.4469	69.6038	64.5678	77.8503	85.4243	56.6658	86.8116	79.0884	63.9829	80.3976	77.5698	53.6134	62.4413	71.6457	61.2419	81.5097	73.7613	76.5539	91.544								85.2202	58.3511	66.0288	98.488	63.0629	69.9695	95.1112	64.2868	75.3867	77.0969	97.684	68.3091	102.826	87.1953	88.3395	87.2526	80.2706	60.625	85.9367
64.665	68.7047	64.6623	77.0909	85.3284	55.38	87.9967	78.7152	64.6211	80.8153	77.0824	53.3966	62.7006	70.7734	61.0553	81.3886	75.1892	76.0199	91.5952								84.5065	57.6803	66.1111	97.63	62.6435	70.0407	94.4171	63.6847	74.5972	78.6006	97.5766	68.2915	101.929	87.2266	88.0779	87.7258	78.933	60.1895	87.1755
64.0414	67.8808	64.7693	76.2703	85.2595	54.1088	89.1281	78.375	65.4001	81.2835	76.2795	53.2568	63.3189	69.9421	61.0405	81.3186	76.6449	75.5867	91.6775								83.8083	57.293	66.2175	96.6575	62.304	70.1469	93.5615	63.004	73.8024	80.0707	97.5226	68.3444	100.866	87.168	87.9264	88.0821	77.6319	59.7452	88.0446
63.3921	67.0541	64.878	75.5059	85.1066	52.9414	90.2101	78.1702	66.2289	81.7089	75.5968	53.162	64.1484	69.1912	61.1459	81.1127	77.982	75.142	91.6041								83.1564	57.0652	66.3755	95.7338	61.9822	70.3282	92.7951	62.507	73.1048	81.3793	97.4404	68.2796	99.7289	87.2171	87.8029	88.3124	76.5395	59.3845	88.9031
62.8259	66.2083	64.9766	74.689	84.9945	51.6939	91.2389	77.9726	67.0151	82.0765	74.7007	53.0314	65.2666	68.4853	61.5094	80.9442	79.2579	74.6563	91.397								82.4675	57.0133	66.5661	94.8266	61.6212	70.6137	91.9132	61.9921	72.4623	82.5406	97.4162	68.2537	98.5252	87.1055	87.7225	88.5687	75.5673	59.0138	89.6006
62.2519	65.2836	65.0633	74.1333	84.7563	50.5592	92.2497	77.8172	67.8913	82.4818	73.7337	52.8642	66.6918	67.7643	61.9461	80.7066	80.5654	74.2837	90.9785								81.947	57.1704	66.8608	93.9201	61.3605	71.0003	91.1778	61.5159	71.8887	83.4139	97.2849	68.1671	97.3459	87.0671	87.8817	88.5981	74.859	58.6654	90.1016
61.7057	64.4715	65.1984	73.4711	84.6244	49.4404	93.188	77.6904	68.7885	82.8584	72.795	52.6982	68.426	67.0789	62.5125	80.5182	81.9779	73.8716	90.5176								81.5812	57.4264	67.0833	93.1571	61.1913	71.466	90.3529	61.1437	71.3837	84.2991	97.0552	67.9176	96.3108	86.9954	88.019	88.6716	74.1496	58.3241	90.5715
61.0571	63.7778	65.3426	72.9622	84.357	48.225	94.1869	77.5517	69.7848	83.1761	71.7293	52.6223	70.341	66.3545	63.2355	80.2355	83.0689	73.5064	89.9239								81.1671	57.9228	67.4854	92.3242	61.103	72.1028	89.5239	60.872	70.9306	84.8758	96.8607	67.6894	95.4022	86.878	88.2826	88.712	73.54	58.0589	90.969
60.6309	63.1209	65.4966	72.4806	84.0901	47.2086	94.8763	77.5462	70.7376	83.344	70.4352	52.5312	72.4463	65.5641	64.0678	79.9616	84.0044	73.1527	89.2883								80.7563	58.7529	67.909	91.6503	61.1165	72.8595	88.6909	60.7386	70.5457	85.3792	96.5169	67.4245	94.7321	86.6745	88.4093	88.6002	73.134	57.8112	91.1588
60.2381	62.2132	65.7595	72.0727	83.8173	46.1925	95.4557	77.5745	71.7409	83.5315	69.2256	52.5073	74.6255	64.7627	64.8803	79.7892	84.9141	72.7173	88.5158								80.4275	59.6686	68.3649	91.0535	61.2331	73.6048	87.9675	60.6702	70.1753	85.6843	95.9819	67.0489	94.35	86.5465	88.6892	88.4823	72.7956	57.5671	91.3764
59.8777	61.6513	66.2796	71.6761	83.4022	45.1408	95.8917	77.4562	72.6831	83.5973	68.0459	52.4905	76.9652	64.025	65.7306	79.5001	85.7499	72.3296	87.8414								80.0683	60.8822	68.8258	90.6001	61.449	74.4807	87.2021	60.7548	69.8479	85.7598	95.4536	66.7259	94.2563	86.2768	89.0355	88.3906	72.4388	57.4093	91.41
59.3949	60.8769	66.6818	71.3051	83.1321	44.3614	96.3913	77.4603	73.563	83.6692	66.813	52.4486	79.3248	63.2086	66.6601	79.2923	86.5408	72.0103	87.0116								79.7434	62.3892	69.3598	90.1216	61.7544	75.4486	86.5843	60.9374	69.4857	85.7339	95.0582	66.107	94.3951	85.9573	89.1803	88.1869	72.1795	57.3349	91.3606
58.9735	60.4428	66.9888	70.9674	82.6989	43.4935	96.9007	77.4549	74.5035	83.6441	65.4865	52.3943	81.6319	62.4451	67.6929	79.1179	87.007	71.7821	86.3052								79.3915	64.1451	69.9364	89.781	62.201	76.4823	85.9995	61.3321	69.1619	85.3188	94.3445	65.6215	94.7807	85.608	89.2975	87.881	72.0281	57.3744	91.1263
58.6198	59.8707	67.3598	70.6141	82.3104	42.6098	97.2506	77.4807	75.3435	83.6014	64.1266	52.3204	84.0405	61.6366	68.7304	78.9382	87.3959	71.4651	85.7251								78.9215	65.9644	70.5493	89.5459	62.6912	77.5153	85.4301	61.9148	68.9181	84.8122	93.5297	65.0558	95.0644	85.1683	89.3652	87.617	71.9519	57.5231	90.7366
58.3466	59.4369	67.8261	70.2886	81.8607	41.7333	97.634	77.3467	76.1349	83.5693	62.9016	52.2568	86.3239	60.9158	69.9059	78.7826	87.5744	71.1868	85.2816								78.4861	68.0549	71.2272	89.31	63.2949	78.72	84.9205	62.4662	68.6494	84.3131	92.651	64.4971	95.5147	84.7964	89.3961	87.211	71.8817	57.7625	90.3405
58.064	59.1626	68.4197	70.1013	81.3652	40.9793	97.8498	77.277	76.8357	83.4885	61.6255	52.2019	88.5545	60.2697	71.177	78.6606	87.7672	71.0328	84.9378								78.0596	70.2384	71.9087	89.1712	64.0218	80.1746	84.2957	63.25	68.4272	83.5818	91.6532	63.8348	95.9552	84.3243	89.3106	86.8902	71.8161	58.1802	89.9037
57.7377	58.9136	68.9535	69.8825	80.879	40.3971	97.8762	77.1242	77.4775	83.3469	60.4539	52.113	90.6838	59.635	72.3086	78.5419	87.9356	71.0301	84.716								77.5031	72.4896	72.6165	89.1125	64.7659	81.3163	83.7062	64.0375	68.2433	82.9434	90.6001	63.1986	96.3284	83.8028	89.2714	86.4213	71.7674	58.8845	89.3701
57.4082	58.8622	69.4602	69.7736	80.3488	39.7312	97.8348	76.9522	78.081	83.2196	59.2522	52.0345	92.67	59.0715	73.616	78.4283	87.9156	71.1032	84.5913								77.0123	74.9842	73.3195	89.0929	65.6058	82.3384	83.2335	65.0429	68.0033	82.2802	89.4667	62.5965	96.652	83.3063	89.2068	86.0306	71.7221	59.6929	89.0009
57.0734	58.9401	70.1503	69.6712	79.7448	39.1027	97.8036	76.748	78.5935	82.926	58.0897	51.9623	94.6379	58.6671	74.8244	78.3715	87.934	71.2293	84.6403								76.6527	77.3836	74.0614	89.1113	66.5097	83.4765	82.7439	66.0061	67.7444	81.6267	88.317	62.0069	96.8673	82.8091	88.9952	85.5148	71.6908	60.5101	88.8542
56.8437	58.9669	70.7902	69.4715	79.152	38.6159	97.8508	76.2906	79.0828	82.7987	56.9866	51.9079	96.4643	58.315	75.9978	78.3707	87.8893	71.4533	84.8269								76.1554	79.8606	74.8567	89.1679	67.4161	84.7633	82.1976	67.2202	67.5034	80.929	87.1791	61.3659	96.948	82.2737	88.6489	85.1805	71.6366	61.5062	88.8191
56.6653	59.087	71.3668	69.4549	78.584	38.115	97.6842	75.9958	79.5887	82.3638	55.9209	51.8178	98.1337	57.9809	77.1578	78.3876	87.7197	71.7502	85.2137								75.7942	82.2004	75.4574	89.2599	68.4404	85.8139	81.7426	68.6946	67.2356	80.316	85.9141	60.7611	96.914	81.6627	88.2769	84.7094	71.5855	62.5199	88.9569
56.5097	59.2751	71.8762	69.347	78.0315	37.5959	97.5211	75.5953	80.1017	82.0832	54.9314	51.708	99.6722	57.6819	78.2923	78.3565	87.5265	72.1582	85.5942								75.4313	84.2902	76.0664	89.3331	69.4708	86.9983	81.1989	70.1243	67.0474	79.645	84.6066	60.161	96.7513	81.1441	87.8934	84.3002	71.5781	63.6668	89.4053
56.3727	59.5771	72.4556	69.257	77.3944	37.2181	97.3144	75.1345	80.6293	81.6962	54.0919	51.5492	100.998	57.4843	79.3744	78.3132	87.4087	72.6474	86.0322								75.0385	86.3964	76.7175	89.444	70.4763	88.1185	80.77	71.7239	66.8953	79.1175	83.301	59.5097	96.4095	80.6684	87.3912	84.0737	71.6472	64.872	90.027
56.27	60.0236	72.9893	69.2152	76.7742	36.9831	97.0817	74.646	81.0644	81.1733	53.3587	51.4632	102.124	57.3231	80.3819	78.2232	87.1915	73.0934	86.5596								74.6996	88.2242	77.3093	89.6302	71.556	89.1361	80.3244	73.4598	66.8032	78.5849	81.9631	59.0182	95.849	80.0742	86.8391	83.8077	71.8528	66.2172	90.8302
56.2148	60.3802	73.4919	69.2329	76.1434	36.7108	96.8417	74.2087	81.5961	80.6429	52.6549	51.3359	103.255	57.2211	81.3731	78.1399	86.9515	73.4996	86.9921								74.293	89.7473	77.8659	89.8309	72.67	90.1109	79.8928	75.1212	66.768	78.1442	80.603	58.478	95.278	79.5733	86.2787	83.5387	72.2462	67.5621	91.5028
56.2306	60.8807	73.8988	69.2467	75.5829	36.4896	96.5328	73.6516	82.0714	79.9685	52.0783	51.1324	104.029	57.1664	82.3407	78.1042	86.6883	73.9871	87.5185								73.9768	91.0905	78.3349	90.095	73.7899	91.1055	79.4848	76.8446	66.7307	77.7857	79.377	58.0021	94.4662	79.1136	85.6987	83.2146	72.8137	68.9697	92.1987
56.2929	61.4356	74.3715	69.3181	75.0337	36.3767	96.1826	73.0802	82.5234	79.2963	51.6591	50.9274	104.629	57.1443	83.2147	78.0359	86.5626	74.5816	87.848								73.7588	92.1912	78.8158	90.37	74.9624	91.9723	79.1118	78.6464	66.6822	77.4677	78.0479	57.4763	93.5398	78.6661	85.0028	82.9227	73.486	70.4913	92.7982
56.3627	62.1817	74.7629	69.4069	74.5035	36.3065	95.8882	72.6452	82.9193	78.6127	51.2728	50.7825	105.029	57.1354	84.0436	78.0061	86.4971	75.1447	88.2313								73.6192	92.8731	79.3481	90.7271	76.1905	92.7749	78.7379	80.344	66.6485	77.1384	76.7373	57.0148	92.4487	78.2085	84.3012	82.6822	74.3567	71.9295	93.2762
56.4525	62.8479	74.9931	69.4068	73.9967	36.3043	95.5694	72.2482	83.3248	77.8933	51.1002	50.6261	105.17	57.1342	84.8439	77.7662	86.563	75.7682	88.3904								73.5472	93.373	79.7742	91.2904	77.3695	93.626	78.397	82.0343	66.5815	76.8376	75.6295	56.601	91.2586	77.699	83.5097	82.4794	75.4573	73.5232	93.6453
56.5419	63.5549	75.3256	69.3805	73.5608	36.3304	95.2643	71.7473	83.7452	77.1719	51.0844	50.4619	105.111	57.1134	85.7433	77.5477	86.7213	76.4496	88.5084								73.5535	93.4985	80.1696	91.9286	78.5023	94.3971	78.119	83.7231	66.5714	76.5511	74.3234	56.2291	89.9708	77.1784	82.9547	82.2555	76.7586	75.0934	93.8988
56.6445	64.5862	75.5804	69.3648	73.1112	36.4203	94.9373	71.246	84.1499	76.43	51.1317	50.3271	104.892	57.0948	86.4013	77.3215	86.9463	77.1246	88.5995								73.6787	93.4391	80.4765	92.7039	79.6774	95.0193	77.8878	85.362	66.6264	76.2889	73.0361	55.824	88.5906	76.6067	82.4138	81.9529	78.1622	76.574	94.0334
56.7882	65.5004	75.8359	69.3632	72.6386	36.5725	94.6887	70.6766	84.5856	75.6881	51.1836	50.1837	104.523	57.0781	87.0076	77.1181	87.0526	77.828	88.5153								73.9074	93.2217	80.7771	93.5446	80.8677	95.616	77.7316	86.9726	66.735	76.0445	71.9	55.441	87.2651	76.0065	81.5521	81.7593	79.7218	78.0506	94.1289
[truncated: 8,776 more rows]

## Sheet: R Wrist Flexion
								sBBT																											mBBT
S1	S2	S3	S4	S5	S6	S7	S8	S9	S10	S11	S12	S13	S14	S15	S16	S17	S18	S19								S1	S2	S3	S4	S5	S6	S7	S8	S9	S10	S11	S12	S13	S14	S15	S16	S17	S18	S19
[truncated: 10,067 more rows]

## Sheet: R Wrist Int Rot
								sBBT																											mBBT
[truncated: 10,068 more rows]

[truncated: 18 more sheets: R Sho Flexion, R Sho Abduction, Torso Forward Flexion, Torso Lateral Flexion, Head Forward Flexion, Head Lateral Flexion, Force Plate - Fx1, Force Plate - Fy1, Force Plate - Fz1, Force Plate - Mx1, Force Plate My1, Force Plate - Mz1, Force Plate - Fx2, Force Plate - Fy2, Force Plate - Fz2, Force Plate - Mx2, Force Plate - My2, Force Plate - Mz2]
